# Supplementary material for: ﻿Exceptional larval morphology of nine species of the Anastrephamucronota species group (Diptera, Tephritidae)
Source: Zookeys. 2022 Nov 3;1127:155–215. doi: 10.3897/zookeys.1127.84628 (PMC9836592; doi:10.3897/zookeys.1127.84628)
Supplement: XML Treatment for Anastrepha aphelocentema [file zookeys.1127.84628-treatment1.xml]

<!DOCTYPE tp:taxon-treatment
  PUBLIC "-//TaxonX//DTD Taxonomic Treatment Publishing DTD v0 20100105//EN" "tax-treatment-NSO.dtd">
<tp:taxon-treatment xmlns:tp="http://www.plazi.org/taxpub"><tp:treatment-meta><kwd-group><label>Taxon classification</label><kwd>
                <named-content content-type="kingdom">Animalia</named-content>
              </kwd><kwd>
                <named-content content-type="order">Diptera</named-content>
              </kwd><kwd>
                <named-content content-type="family">Tephritidae</named-content>
              </kwd></kwd-group><mixed-citation publication-type="journal"><person-group><name><surname>Rodriguez</surname><given-names>Erick J.</given-names></name><name><surname>Steck</surname><given-names>Gary J.</given-names></name><name><surname>Moore</surname><given-names>Matthew R.</given-names></name><name><surname>Norrbom</surname><given-names>Allen L.</given-names></name><name><surname>Diaz</surname><given-names>Jessica</given-names></name><name><surname>Somma</surname><given-names>Louis A.</given-names></name><name><surname>Ruiz-Arce</surname><given-names>Raul</given-names></name><name><surname>Sutton</surname><given-names>Bruce D.</given-names></name><name><surname>Nolazco</surname><given-names>Norma</given-names></name><name><surname>Muller</surname><given-names>Alies</given-names></name><name><surname>Branham</surname><given-names>Marc A.</given-names></name></person-group><article-title>﻿Exceptional larval morphology of nine species of the <italic><tp:taxon-name><tp:taxon-name-part taxon-name-part-type="genus" reg="Anastrepha">Anastrepha</tp:taxon-name-part><tp:taxon-name-part taxon-name-part-type="species" reg="mucronota">mucronota</tp:taxon-name-part></tp:taxon-name></italic> species group (<tp:taxon-name><tp:taxon-name-part taxon-name-part-type="order">Diptera</tp:taxon-name-part></tp:taxon-name>, <tp:taxon-name><tp:taxon-name-part taxon-name-part-type="family">Tephritidae</tp:taxon-name-part></tp:taxon-name>)</article-title><source>Zookeys</source><day>03</day><month>11</month><year>2022</year><volume>1127</volume><fpage>155</fpage><lpage>215</lpage><pub-id pub-id-type="doi">10.3897/zookeys.1127.84628</pub-id></mixed-citation></tp:treatment-meta><tp:nomenclature><label>﻿</label><tp:taxon-name>
              <object-id xmlns:xlink="http://www.w3.org/1999/xlink" content-type="arpha" xlink:type="simple">AD80565F-5192-593D-AD34-78EDDAD1142A</object-id>
              <tp:taxon-name-part taxon-name-part-type="genus" reg="Anastrepha">Anastrepha</tp:taxon-name-part>
              <tp:taxon-name-part taxon-name-part-type="species" reg="aphelocentema">aphelocentema</tp:taxon-name-part>
            </tp:taxon-name><tp:taxon-authority>Stone, 1942</tp:taxon-authority><xref ref-type="fig" rid="F1">Figs 1–5</xref><xref ref-type="fig" rid="F2">, 6–11</xref><xref ref-type="fig" rid="F3">, 12–13</xref></tp:nomenclature><tp:treatment-sec sec-type="material" id="SECID0EAZAG"><title>Material examined.</title><p>Mexico • 4 larvae; Veracruz, Xalapa, Papantla; <named-content xmlns:xlink="http://www.w3.org/1999/xlink" content-type="dwc:verbatimCoordinates" xlink:type="simple"><named-content content-type="geo-json" specific-use="{&#34;type&#34;:&#34;Point&#34;,&#34;coordinates&#34;:[-97.346900,20.399200]}" id="NCID0EJZAG" xlink:type="simple">20.3992°N, 97.3469°W</named-content></named-content>; 72 m a.s.l.; Jul.1998; M. Aluja leg.; reared from fruit of <italic><tp:taxon-name><tp:taxon-name-part taxon-name-part-type="genus" reg="Pouteria">Pouteria</tp:taxon-name-part><tp:taxon-name-part taxon-name-part-type="species" reg="glomerata">glomerata</tp:taxon-name-part></tp:taxon-name></italic> (Miq.) Radlk. (<tp:taxon-name><tp:taxon-name-part taxon-name-part-type="family">Sapotaceae</tp:taxon-name-part></tp:taxon-name>); <named-content xmlns:xlink="http://www.w3.org/1999/xlink" content-type="dwc:institutional_code" xlink:title="Florida State Collection of Arthropods" xlink:href="http://grbio.org/institution/florida-state-collection-arthropods-museum-entomology" xlink:type="simple">FSCA</named-content> (AP20171024.07, AP20190827.04, AP20180726.01–AP20180726.02).</p></tp:treatment-sec><tp:treatment-sec sec-type="diagnosis" id="SECID0EG1AG"><title>Diagnosis.</title><p><italic><tp:taxon-name><tp:taxon-name-part taxon-name-part-type="genus" reg="Anastrepha">Anastrepha</tp:taxon-name-part><tp:taxon-name-part taxon-name-part-type="species" reg="aphelocentema">aphelocentema</tp:taxon-name-part></tp:taxon-name></italic> runs to <italic><tp:taxon-name><tp:taxon-name-part taxon-name-part-type="genus" reg="Anastrepha">A.</tp:taxon-name-part><tp:taxon-name-part taxon-name-part-type="species" reg="leptozona">leptozona</tp:taxon-name-part></tp:taxon-name></italic> Hendel in the key of <xref ref-type="bibr" rid="B60">Steck et al. (1990)</xref>, and to two species (<italic><tp:taxon-name><tp:taxon-name-part taxon-name-part-type="genus" reg="Anastrepha">A.</tp:taxon-name-part><tp:taxon-name-part taxon-name-part-type="species" reg="leptozona">leptozona</tp:taxon-name-part></tp:taxon-name></italic> and <italic><tp:taxon-name><tp:taxon-name-part taxon-name-part-type="genus" reg="Anastrepha">A.</tp:taxon-name-part><tp:taxon-name-part taxon-name-part-type="species" reg="serpentina">serpentina</tp:taxon-name-part></tp:taxon-name></italic>) in that of <xref ref-type="bibr" rid="B14">Carroll et al. (2004)</xref>. It differs from all species within the <italic><tp:taxon-name><tp:taxon-name-part taxon-name-part-type="genus" reg="Anastrepha"/><tp:taxon-name-part taxon-name-part-type="species" reg="mucronota">mucronota</tp:taxon-name-part></tp:taxon-name></italic> group in having the posterior margins of the oral ridges and accessory plates finely serrate or entire. In addition, <italic><tp:taxon-name><tp:taxon-name-part taxon-name-part-type="genus" reg="Anastrepha">A.</tp:taxon-name-part><tp:taxon-name-part taxon-name-part-type="species" reg="aphelocentema">aphelocentema</tp:taxon-name-part></tp:taxon-name></italic> can be separated from <italic><tp:taxon-name><tp:taxon-name-part taxon-name-part-type="genus" reg="Anastrepha">A.</tp:taxon-name-part><tp:taxon-name-part taxon-name-part-type="species" reg="curvicauda">curvicauda</tp:taxon-name-part></tp:taxon-name></italic> (Gerstaecker) by the position of the preoral organ (lateral vs. anterior to the mouthhook), and from <italic><tp:taxon-name><tp:taxon-name-part taxon-name-part-type="genus" reg="Anastrepha">A.</tp:taxon-name-part><tp:taxon-name-part taxon-name-part-type="species" reg="curitis">curitis</tp:taxon-name-part></tp:taxon-name></italic> Stone in having a higher number of oral ridges (12–14 vs. 8–11). It can be also distinguished from most other species for which larvae have been described by the number of tubules of the prothoracic spiracle (24–27). This includes larvae of <italic><tp:taxon-name><tp:taxon-name-part taxon-name-part-type="genus" reg="Anastrepha">A.</tp:taxon-name-part><tp:taxon-name-part taxon-name-part-type="species" reg="pallens">pallens</tp:taxon-name-part></tp:taxon-name></italic> Coquillett of the <italic>daciformis</italic> group (17–22 tubules), various species of the <italic><tp:taxon-name><tp:taxon-name-part taxon-name-part-type="genus" reg="Anastrepha"/><tp:taxon-name-part taxon-name-part-type="species" reg="fraterculus">fraterculus</tp:taxon-name-part></tp:taxon-name></italic> group (9–22; see <xref ref-type="bibr" rid="B53">Rodriguez et al. 2021</xref>), <italic><tp:taxon-name><tp:taxon-name-part taxon-name-part-type="genus" reg="Anastrepha">A.</tp:taxon-name-part><tp:taxon-name-part taxon-name-part-type="species" reg="grandis">grandis</tp:taxon-name-part></tp:taxon-name></italic> (Macquart) of the <italic><tp:taxon-name><tp:taxon-name-part taxon-name-part-type="genus" reg="Anastrepha"/><tp:taxon-name-part taxon-name-part-type="species" reg="grandis">grandis</tp:taxon-name-part></tp:taxon-name></italic> group (31–37), <italic><tp:taxon-name><tp:taxon-name-part taxon-name-part-type="genus" reg="Anastrepha">A.</tp:taxon-name-part><tp:taxon-name-part taxon-name-part-type="species" reg="leptozona">leptozona</tp:taxon-name-part></tp:taxon-name></italic> of the <italic><tp:taxon-name><tp:taxon-name-part taxon-name-part-type="genus" reg="Anastrepha"/><tp:taxon-name-part taxon-name-part-type="species" reg="leptozona">leptozona</tp:taxon-name-part></tp:taxon-name></italic> group (15–21), two species of the <italic>pseudoparallela</italic> group (<italic><tp:taxon-name><tp:taxon-name-part taxon-name-part-type="genus" reg="Anastrepha">A.</tp:taxon-name-part><tp:taxon-name-part taxon-name-part-type="species" reg="limae">limae</tp:taxon-name-part></tp:taxon-name></italic> Stone with 18–21, and <italic><tp:taxon-name><tp:taxon-name-part taxon-name-part-type="genus" reg="Anastrepha">A.</tp:taxon-name-part><tp:taxon-name-part taxon-name-part-type="species" reg="consobrina">consobrina</tp:taxon-name-part></tp:taxon-name></italic> (Loew) with 12–15), two species of the <italic><tp:taxon-name><tp:taxon-name-part taxon-name-part-type="genus" reg="Anastrepha"/><tp:taxon-name-part taxon-name-part-type="species" reg="spatulata">spatulata</tp:taxon-name-part></tp:taxon-name></italic> group (<italic><tp:taxon-name><tp:taxon-name-part taxon-name-part-type="genus" reg="Anastrepha">A.</tp:taxon-name-part><tp:taxon-name-part taxon-name-part-type="species" reg="pickeli">pickeli</tp:taxon-name-part></tp:taxon-name></italic> Lima with 16–23, and <italic><tp:taxon-name><tp:taxon-name-part taxon-name-part-type="genus" reg="Anastrepha">A.</tp:taxon-name-part><tp:taxon-name-part taxon-name-part-type="species" reg="interrupta">interrupta</tp:taxon-name-part></tp:taxon-name></italic> Stone 10–13), two species of the <italic><tp:taxon-name><tp:taxon-name-part taxon-name-part-type="genus" reg="Anastrepha"/><tp:taxon-name-part taxon-name-part-type="species" reg="serpentina">serpentina</tp:taxon-name-part></tp:taxon-name></italic> group (<italic><tp:taxon-name><tp:taxon-name-part taxon-name-part-type="genus" reg="Anastrepha">A.</tp:taxon-name-part><tp:taxon-name-part taxon-name-part-type="species" reg="pulchra">pulchra</tp:taxon-name-part></tp:taxon-name></italic> Stone with 18–23, and <italic><tp:taxon-name><tp:taxon-name-part taxon-name-part-type="genus" reg="Anastrepha">A.</tp:taxon-name-part><tp:taxon-name-part taxon-name-part-type="species" reg="serpentina">serpentina</tp:taxon-name-part></tp:taxon-name></italic> (Wiedemann) with 13–19), and two species of the <italic><tp:taxon-name><tp:taxon-name-part taxon-name-part-type="genus" reg="Anastrepha"/><tp:taxon-name-part taxon-name-part-type="species" reg="striata">striata</tp:taxon-name-part></tp:taxon-name></italic> group (<italic><tp:taxon-name><tp:taxon-name-part taxon-name-part-type="genus" reg="Anastrepha">A.</tp:taxon-name-part><tp:taxon-name-part taxon-name-part-type="species" reg="bistrigata">bistrigata</tp:taxon-name-part></tp:taxon-name></italic> Bezzi with 13–20, and <italic><tp:taxon-name><tp:taxon-name-part taxon-name-part-type="genus" reg="Anastrepha">A.</tp:taxon-name-part><tp:taxon-name-part taxon-name-part-type="species" reg="striata">striata</tp:taxon-name-part></tp:taxon-name></italic> Schiner with 11–18). The larva of <italic><tp:taxon-name><tp:taxon-name-part taxon-name-part-type="genus" reg="Anastrepha">Anastrepha</tp:taxon-name-part><tp:taxon-name-part taxon-name-part-type="species" reg="sagittata">sagittata</tp:taxon-name-part></tp:taxon-name></italic> Stone (<italic>dentata</italic> group), reared from seeds of the related species <italic><tp:taxon-name><tp:taxon-name-part taxon-name-part-type="genus" reg="Pouteria">Pouteria</tp:taxon-name-part><tp:taxon-name-part taxon-name-part-type="species" reg="campechiana">campechiana</tp:taxon-name-part></tp:taxon-name></italic> (Kunth) Baehni, was described with limited data (<xref ref-type="bibr" rid="B5">Baker et al. 1944</xref>) but can be morphologically separated from <italic><tp:taxon-name><tp:taxon-name-part taxon-name-part-type="genus" reg="Anastrepha">A.</tp:taxon-name-part><tp:taxon-name-part taxon-name-part-type="species" reg="aphelocentema">aphelocentema</tp:taxon-name-part></tp:taxon-name></italic> by the longer and narrower posterior spiracle openings.</p></tp:treatment-sec><tp:treatment-sec sec-type="description" id="SECID0EPEBG"><title>Description.</title><p><bold><italic>Habitus</italic>.</bold> Third instar elongate, cylindrical, tapered anteriorly and truncate posteriorly; color creamy; amphipneustic. Length 11.00‒11.77 mm and width 2.03‒2.12 mm at the sixth abdominal segment.</p><p><bold><italic>Pseudocephalon</italic></bold> (Figs <xref ref-type="fig" rid="F1">1–4</xref>). Antenna and maxillary palp on moderately developed lobe. Antenna with cylindrical base and apical knob. Maxillary palp bearing three papilla sensilla, two knob sensilla; dorsolateral group of sensilla bearing two well-developed papilla sensilla, aligned perpendicular to palp and surrounded by collar. Facial mask globular in lateral view. Preoral organ bearing three unbranched peg sensilla, located apically on simple elongate preoral lobe or on separate small cylindrical lobe (asymmetrical in Fig. <xref ref-type="fig" rid="F1">1</xref>) lateral to the mouthhook; three or four petal-like secondary lobes adjacent to preoral organ. Oral ridges in 12–14 rows, posterior margin finely serrate or entire; 15–17 accessory plates, posterior margin usually serrate, most oral ridges bordered with single accessory plate laterally, except anterior 2–5 plates in two series, plates much narrower than ridges. Labium triangular, anterior surface knobby (not clearly visible in Fig. <xref ref-type="fig" rid="F1">1</xref>), ventrally with two visible sensilla and tubercles.</p><fig id="F1" position="float" orientation="portrait"><object-id xmlns:xlink="http://www.w3.org/1999/xlink" content-type="doi" xlink:type="simple">10.3897/zookeys.1127.84628.figures1-5</object-id><object-id xmlns:xlink="http://www.w3.org/1999/xlink" content-type="arpha" xlink:type="simple">2878A2F7-2963-54D7-AD82-799A88190CC4</object-id><label>Figures 1–5.</label><caption><p>Scanning electron photomicrographs of third instar of <italic><tp:taxon-name><tp:taxon-name-part taxon-name-part-type="genus" reg="Anastrepha">Anastrepha</tp:taxon-name-part><tp:taxon-name-part taxon-name-part-type="species" reg="aphelocentema">aphelocentema</tp:taxon-name-part></tp:taxon-name></italic><bold>1</bold> pseudocephalon <bold>2</bold> oral ridges <bold>3</bold> antenna and maxillary palp <bold>4</bold> preoral organ <bold>5</bold> ventral surface of mouthhook. Abbreviations: AN, antenna; MP, maxillary palp; PO, preoral organ; AP, accessory plates; OR, oral ridges; P1–P3, papilla sensilla; K1, K2, knob sensilla; DS, dorsolateral papilla sensilla; PS, peg sensilla. Scale bars: 5 μm (<bold>4</bold>); 10 μm (<bold>3, 5</bold>); 20 μm (<bold>2</bold>); 100 μm (<bold>1</bold>).</p></caption><graphic xmlns:xlink="http://www.w3.org/1999/xlink" xlink:href="zookeys-1127-155_article-84628__-g001.jpg" position="float" orientation="portrait" xlink:type="simple" id="oo_765437.jpg"><uri content-type="original_file" xlink:type="simple">https://binary.pensoft.net/fig/765437</uri></graphic></fig><p><bold><italic>Cephaloskeleton</italic></bold> (Figs <xref ref-type="fig" rid="F1">5</xref>–<xref ref-type="fig" rid="F2">7</xref>). Total length from tip of mouthhook to end of ventral cornu 1.31 mm. Mouthhook well sclerotized, black apically and basally; length a 0.28 mm; length b 0.22 mm; height c 0.20 mm; ratio a:b 1.29; ratio a:c 1.4. Tooth long, sharp, deeply concave ventrally, strongly curved, concave ventrally, ventral surface rough. Intermediate sclerite 0.22–0.23 mm long, 0.16 mm wide at ventral bridge. Epipharyngeal sclerite visible only in dorsal view, with medial lobe directed anteriorly. Labial sclerite robust, sclerotized in dorsal view. Parastomal bar extending for almost entire length of intermediate sclerite. Dorsal arch 0.35 mm high. Dorsal cornu with well-defined sclerotized area adjacent to notch, 0.50 mm long. Dorsal bridge prominently projecting anteriorly from dorsal cornu and slightly sclerotized. Anterior sclerite irregularly shaped and sclerotized. Cornu notch (N) 0.33 mm long and cornu notch index (N/DC) 0.7. Ventral cornu with poorly defined sclerotized area along edge of notch. Pharyngeal filter with weakly sclerotized anterior bar and eight ridges forming a series of grooves along length of ventral cornu. Ventral cornu 0.81 mm long from pharyngeal bar to posterior end of grooves. Ventral cornu 1.63 × as long as sclerotized area of dorsal cornu.</p><p><bold><italic>Thoracic and abdominal segments</italic>.</bold> Thoracic segments with dorsal spinules conical, symmetrical to slightly posteriorly curved; dorsal spinule pattern, as follows: T1 with 5‒7 rows, forming scalloped plates; T2 with four or five rows; T3 lacking spinules; ventral spinule pattern as follows: T1 with 5‒7 rows; T2 with 0‒2 rows; T3 with two rows. Abdominal segments (A1–A8) lacking dorsal spinules; ventral creeping welts present on all abdominal segments; ventral spinule pattern as follows: A1 with six or seven rows; A2 with 10–12 rows; A3–A6 with 14–18 rows; A8 with 12–16 rows. Additional four or five discontinuous rows of spinules surrounding anal lobes, spinules all equally small, basally broad, distally sharply pointed, pointing away from anal lobes.</p><p><bold><italic>Prothoracic spiracle</italic></bold> (Figs <xref ref-type="fig" rid="F2">8</xref>, <xref ref-type="fig" rid="F2">9</xref>). Bilobed, bearing 24–27 tubules, distally rounded and arranged in a single, sinuous row laterally and double row medially. Spiracle distal width 0.35–0.36 mm; basal width 0.19 mm at junction with trachea.</p><p><bold><italic>Caudal segment</italic></bold> (Figs <xref ref-type="fig" rid="F2">10</xref>, <xref ref-type="fig" rid="F2">11</xref>). Dorsal tubercles and sensilla weakly developed, D1 distinctly anterior to D2. Intermediate tubercles (I1 and I2) moderately developed, I1 lateral and sometimes slightly dorsal to I2, associated sensilla weakly developed. Lateral (L1) tubercles, and associated sensilla weakly developed. Ventral (V1 and V2) tubercles and sensilla weakly developed, V1 distinctly posterior to V2. Anal lobe entire or grooved and moderately protuberant.</p><p><bold><italic>Posterior spiracle</italic></bold> (Figs <xref ref-type="fig" rid="F2">10</xref>, <xref ref-type="fig" rid="F3">12</xref>, <xref ref-type="fig" rid="F3">13</xref>). Located above horizontal midline. Posterior spiracle openings with thick rimae and numerous trabeculae; 94–101 µm long; 35‒37 µm wide; ratio length/width 2.68‒2.72. Ecdysial scar apparent. Felt chamber oval, 190‒191 µm in diameter at junction with trachea. Spiracular process SP-I comprising 4‒9 trunks and 12‒21 tips; ratio tips/trunks 2.3‒3.0; basal width 9‒12 µm; ratio basal width/length of spiracular opening 0.09‒0.12. SP-II comprising three or four trunks and seven or eight tips. SP-III comprising 3‒7 trunks and 6‒12 tips. SP-IV comprising 3‒7 trunks and 10‒15 tips; ratio tips/trunks 2.14‒3.33; basal width 9‒10 µm; ratio basal width/length of spiracular opening 0.09‒0.11.</p><fig id="F2" position="float" orientation="portrait"><object-id xmlns:xlink="http://www.w3.org/1999/xlink" content-type="doi" xlink:type="simple">10.3897/zookeys.1127.84628.figures6-11</object-id><object-id xmlns:xlink="http://www.w3.org/1999/xlink" content-type="arpha" xlink:type="simple">F7531B82-EEBC-59FC-A6AB-E8AFA5E6047B</object-id><label>Figures 6–11.</label><caption><p>Optical photomicrographs and scanning electron photomicrographs of third instar of <italic><tp:taxon-name><tp:taxon-name-part taxon-name-part-type="genus" reg="Anastrepha">Anastrepha</tp:taxon-name-part><tp:taxon-name-part taxon-name-part-type="species" reg="aphelocentema">aphelocentema</tp:taxon-name-part></tp:taxon-name></italic><bold>6</bold> cephaloskeleton, lateral view <bold>7</bold> cephaloskeleton, dorsal view <bold>8</bold> prothoracic spiracle, lateral view <bold>9</bold> prothoracic spiracle, dorslateral view <bold>10</bold> caudal segment <bold>11</bold> anal lobe. Abbreviations: CS, total length of cephaloskeleton; MHa, mouthhook length a; MHb, mouthhook length b; MHc, mouthhook height c; IS, intermediate sclerite; DA, dorsal arch; DC, length of sclerotized area of dorsal cornu; N, notch; VC, length of ventral cornu; D1, D2, dorsal tubercles and sensilla; I1, I2, intermediate tubercles and sensilla; L1, lateral tubercle and sensillum; V1, V2, ventral tubercles and sensilla. Scale bars: 50 μm (<bold>8</bold>); 100 μm (<bold>9, 11</bold>); 200 μm (<bold>6, 7</bold>); 500 μm (<bold>10</bold>).</p></caption><graphic xmlns:xlink="http://www.w3.org/1999/xlink" xlink:href="zookeys-1127-155_article-84628__-g002.jpg" position="float" orientation="portrait" xlink:type="simple" id="oo_765438.jpg"><uri content-type="original_file" xlink:type="simple">https://binary.pensoft.net/fig/765438</uri></graphic></fig><fig id="F3" position="float" orientation="portrait"><object-id xmlns:xlink="http://www.w3.org/1999/xlink" content-type="doi" xlink:type="simple">10.3897/zookeys.1127.84628.figures12-13</object-id><object-id xmlns:xlink="http://www.w3.org/1999/xlink" content-type="arpha" xlink:type="simple">9EA00C27-8B14-5EC4-AACF-30994AF0C086</object-id><label>Figures 12, 13.</label><caption><p>Scanning electron photomicrograph and optical photomicrograph of posterior spiracles of third instar of <italic><tp:taxon-name><tp:taxon-name-part taxon-name-part-type="genus" reg="Anastrepha">Anastrepha</tp:taxon-name-part><tp:taxon-name-part taxon-name-part-type="species" reg="aphelocentema">aphelocentema</tp:taxon-name-part></tp:taxon-name></italic>. Abbreviations: SP-I to SP-IV, spiracular processes. Scale bars: 50 μm (<bold>12, 13</bold>).</p></caption><graphic xmlns:xlink="http://www.w3.org/1999/xlink" xlink:href="zookeys-1127-155_article-84628__-g003.jpg" position="float" orientation="portrait" xlink:type="simple" id="oo_765439.jpg"><uri content-type="original_file" xlink:type="simple">https://binary.pensoft.net/fig/765439</uri></graphic></fig></tp:treatment-sec><tp:treatment-sec sec-type="distribution" id="SECID0EELBG"><title>Distribution.</title><p><italic><tp:taxon-name><tp:taxon-name-part taxon-name-part-type="genus" reg="Anastrepha">Anastrepha</tp:taxon-name-part><tp:taxon-name-part taxon-name-part-type="species" reg="aphelocentema">aphelocentema</tp:taxon-name-part></tp:taxon-name></italic> is known only from Mexico (northern Veracruz and San Luis Potosí) (<xref ref-type="bibr" rid="B3">Aluja et al. 2000</xref>; <xref ref-type="bibr" rid="B42">Norrbom 2004</xref>; <xref ref-type="bibr" rid="B28">Hernández-Ortiz 2007</xref>; CoFFHI 2020).</p></tp:treatment-sec><tp:treatment-sec sec-type="biology" id="SECID0EBMBG"><title>Biology.</title><p>This species was reared from fruit of <italic><tp:taxon-name><tp:taxon-name-part taxon-name-part-type="genus" reg="Pouteria">Pouteria</tp:taxon-name-part><tp:taxon-name-part taxon-name-part-type="species" reg="glomerata">glomerata</tp:taxon-name-part></tp:taxon-name></italic>. It has been previously reared from fruits of <italic><tp:taxon-name><tp:taxon-name-part taxon-name-part-type="genus" reg="Casimiroa">Casimiroa</tp:taxon-name-part><tp:taxon-name-part taxon-name-part-type="species" reg="edulis">edulis</tp:taxon-name-part></tp:taxon-name></italic> La Llave and Lex. (<tp:taxon-name><tp:taxon-name-part taxon-name-part-type="family">Rutaceae</tp:taxon-name-part></tp:taxon-name>) (<xref ref-type="bibr" rid="B27">Hernández-Ortiz 1992</xref>) and <italic><tp:taxon-name><tp:taxon-name-part taxon-name-part-type="genus" reg="Pouteria">Pouteria</tp:taxon-name-part><tp:taxon-name-part taxon-name-part-type="species" reg="glomerata">glomerata</tp:taxon-name-part></tp:taxon-name></italic> (<tp:taxon-name><tp:taxon-name-part taxon-name-part-type="family">Sapotaceae</tp:taxon-name-part></tp:taxon-name>) (<xref ref-type="bibr" rid="B63">Stone 1942</xref>; <xref ref-type="bibr" rid="B5">Baker et al. 1944</xref>; <xref ref-type="bibr" rid="B43">Norrbom and Kim 1988</xref>; <xref ref-type="bibr" rid="B3">Aluja et al. 2000</xref>; <xref ref-type="bibr" rid="B28">Hernández-Ortiz 2007</xref>).</p></tp:treatment-sec><tp:treatment-sec sec-type="Molecular identification" id="SECID0EKOBG"><title>Molecular identification.</title><p><abbrev xmlns:xlink="http://www.w3.org/1999/xlink" xlink:title="Cytochrome oxidase c subunit I" id="ABBRID0EQOBG" xlink:type="simple">COI</abbrev> barcodes were generated from four larvae and submitted to GenBank (<ext-link xmlns:xlink="http://www.w3.org/1999/xlink" ext-link-type="gen" xlink:href="MT644043" xlink:type="simple">MT644043</ext-link>, <ext-link xmlns:xlink="http://www.w3.org/1999/xlink" ext-link-type="gen" xlink:href="MT654963" xlink:type="simple">MT654963</ext-link>–<ext-link xmlns:xlink="http://www.w3.org/1999/xlink" ext-link-type="gen" xlink:href="MT654965" xlink:type="simple">MT654965</ext-link>). These data further confirm the identity of the described larvae. K2P distances between <italic><tp:taxon-name><tp:taxon-name-part taxon-name-part-type="genus" reg="Anastrepha">A.</tp:taxon-name-part><tp:taxon-name-part taxon-name-part-type="species" reg="aphelocentema">aphelocentema</tp:taxon-name-part></tp:taxon-name></italic> larvae and the available adult sequence (<ext-link xmlns:xlink="http://www.w3.org/1999/xlink" ext-link-type="gen" xlink:href="KY428328" xlink:type="simple">KY428328</ext-link>) were less than one percent. BLAST searches were consistent with our new data, yielding only one good match: <italic><tp:taxon-name><tp:taxon-name-part taxon-name-part-type="genus" reg="Anastrepha">A.</tp:taxon-name-part><tp:taxon-name-part taxon-name-part-type="species" reg="aphelocentema">aphelocentema</tp:taxon-name-part></tp:taxon-name></italic> (99.84% sequence identity; <ext-link xmlns:xlink="http://www.w3.org/1999/xlink" ext-link-type="gen" xlink:href="KY428328" xlink:type="simple">KY428328</ext-link>). Additionally, all four barcodes returned consensus identifications of <italic><tp:taxon-name><tp:taxon-name-part taxon-name-part-type="genus" reg="Anastrepha">A.</tp:taxon-name-part><tp:taxon-name-part taxon-name-part-type="species" reg="aphelocentema">aphelocentema</tp:taxon-name-part></tp:taxon-name></italic> with three votes using the identity function in BarcodingR (<xref ref-type="bibr" rid="B39">Moore et al. in press</xref>).</p></tp:treatment-sec><ref-list><ref id="B60"><mixed-citation xmlns:xlink="http://www.w3.org/1999/xlink" xlink:type="simple"><person-group><name name-style="western"><surname>Steck</surname><given-names>GJ</given-names></name><name name-style="western"><surname>Carroll</surname><given-names>LE</given-names></name><name name-style="western"><surname>Celedonio-Hurtado</surname><given-names>H</given-names></name><name name-style="western"><surname>Guillen-Aguilar</surname><given-names>J</given-names></name></person-group> (<year>1990</year>) <article-title>Methods for identification of <italic><tp:taxon-name><tp:taxon-name-part taxon-name-part-type="genus">Anastrepha</tp:taxon-name-part></tp:taxon-name></italic> larvae (<tp:taxon-name><tp:taxon-name-part taxon-name-part-type="order">Diptera</tp:taxon-name-part></tp:taxon-name>: <tp:taxon-name><tp:taxon-name-part taxon-name-part-type="family">Tephritidae</tp:taxon-name-part></tp:taxon-name>), and key to 13 species.</article-title><source>Proceedings of the Entomological Society of Washington</source><volume>92</volume>: <fpage>333</fpage>–<lpage>346</lpage>.</mixed-citation></ref><ref id="B14"><mixed-citation xmlns:xlink="http://www.w3.org/1999/xlink" xlink:type="simple"><person-group><name name-style="western"><surname>Carroll</surname><given-names>LE</given-names></name><name name-style="western"><surname>Norrbom</surname><given-names>AL</given-names></name><name name-style="western"><surname>Dallwitz</surname><given-names>MJ</given-names></name><name name-style="western"><surname>Thompson</surname><given-names>FC</given-names></name></person-group> (<year>2004</year>) Pest fruit flies of the world – larvae. Version: 9. April 2019. <ext-link xlink:href="http://delta%E2%80%93intkey.com" ext-link-type="uri" xlink:type="simple">http://delta–intkey.com</ext-link></mixed-citation></ref><ref id="B53"><mixed-citation xmlns:xlink="http://www.w3.org/1999/xlink" xlink:type="simple"><person-group><name name-style="western"><surname>Rodriguez</surname><given-names>EJ</given-names></name><name name-style="western"><surname>Steck</surname><given-names>GJ</given-names></name><name name-style="western"><surname>Moore</surname><given-names>MR</given-names></name><name name-style="western"><surname>Norrbom</surname><given-names>AL</given-names></name><name name-style="western"><surname>Sutton</surname><given-names>BD</given-names></name><name name-style="western"><surname>Branham</surname><given-names>MA</given-names></name></person-group> (<year>2021</year>) <article-title>Description of larvae of <italic><tp:taxon-name><tp:taxon-name-part taxon-name-part-type="genus">Anastrepha</tp:taxon-name-part><tp:taxon-name-part taxon-name-part-type="species">amplidentata</tp:taxon-name-part></tp:taxon-name></italic> and <italic><tp:taxon-name><tp:taxon-name-part taxon-name-part-type="genus">Anastrepha</tp:taxon-name-part><tp:taxon-name-part taxon-name-part-type="species">durantae</tp:taxon-name-part></tp:taxon-name></italic> with review of larval morphology of the <italic><tp:taxon-name><tp:taxon-name-part taxon-name-part-type="genus"/><tp:taxon-name-part taxon-name-part-type="species">fraterculus</tp:taxon-name-part></tp:taxon-name></italic> group (<tp:taxon-name><tp:taxon-name-part taxon-name-part-type="order">Diptera</tp:taxon-name-part></tp:taxon-name>: <tp:taxon-name><tp:taxon-name-part taxon-name-part-type="family">Tephritidae</tp:taxon-name-part></tp:taxon-name>).</article-title><source>Proceedings of the Entomological Society of Washington</source><volume>123</volume>(<issue>1</issue>): <fpage>169</fpage>–<lpage>189</lpage>. <ext-link xlink:href="10.4289/0013-8797.123.1.169" ext-link-type="doi" xlink:type="simple">https://doi.org/10.4289/0013-8797.123.1.169</ext-link></mixed-citation></ref><ref id="B5"><mixed-citation xmlns:xlink="http://www.w3.org/1999/xlink" xlink:type="simple"><person-group><name name-style="western"><surname>Baker</surname><given-names>AC</given-names></name><name name-style="western"><surname>Stone</surname><given-names>WC</given-names></name><name name-style="western"><surname>Plummer</surname><given-names>CC</given-names></name><name name-style="western"><surname>McPhail</surname><given-names>M</given-names></name></person-group> (<year>1944</year>) A review of studies on the Mexican-fruit fly and related Mexican species. U. S. Department of Agriculture. Miscellaneous Publication 531.</mixed-citation></ref><ref id="B3"><mixed-citation xmlns:xlink="http://www.w3.org/1999/xlink" xlink:type="simple"><person-group><name name-style="western"><surname>Aluja</surname><given-names>M</given-names></name><name name-style="western"><surname>Piñero</surname><given-names>J</given-names></name><name name-style="western"><surname>López</surname><given-names>M</given-names></name><name name-style="western"><surname>Ruíz</surname><given-names>C</given-names></name><name name-style="western"><surname>Zúñiga</surname><given-names>A</given-names></name><name name-style="western"><surname>Piedra</surname><given-names>E</given-names></name><name name-style="western"><surname>Díaz-Fleischer</surname><given-names>F</given-names></name><name name-style="western"><surname>Sivinski</surname><given-names>J</given-names></name></person-group> (<year>2000</year>) <article-title>New host plant and distribution records in Mexico for <italic><tp:taxon-name><tp:taxon-name-part taxon-name-part-type="genus">Anastrepha</tp:taxon-name-part></tp:taxon-name></italic> spp., <italic><tp:taxon-name><tp:taxon-name-part taxon-name-part-type="genus">Toxotrypana</tp:taxon-name-part><tp:taxon-name-part taxon-name-part-type="species">curvicauda</tp:taxon-name-part></tp:taxon-name></italic> Gerstacker, <italic><tp:taxon-name><tp:taxon-name-part taxon-name-part-type="genus">Rhagoletis</tp:taxon-name-part><tp:taxon-name-part taxon-name-part-type="species">zoqui</tp:taxon-name-part></tp:taxon-name></italic> Bush, <tp:taxon-name><tp:taxon-name-part taxon-name-part-type="genus">Rhagoletis</tp:taxon-name-part></tp:taxon-name> sp., and <italic><tp:taxon-name><tp:taxon-name-part taxon-name-part-type="genus">Hexachaeta</tp:taxon-name-part></tp:taxon-name></italic> sp. (<tp:taxon-name><tp:taxon-name-part taxon-name-part-type="order">Diptera</tp:taxon-name-part></tp:taxon-name>: <tp:taxon-name><tp:taxon-name-part taxon-name-part-type="family">Tephritidae</tp:taxon-name-part></tp:taxon-name>).</article-title><source>Proceedings of the Entomological Society of Washington</source><volume>102</volume>: <fpage>802</fpage>–<lpage>815</lpage>.</mixed-citation></ref><ref id="B42"><mixed-citation xmlns:xlink="http://www.w3.org/1999/xlink" xlink:type="simple"><person-group><name name-style="western"><surname>Norrbom</surname><given-names>AL</given-names></name></person-group> (<year>2004</year>) Host plant database for <italic><tp:taxon-name><tp:taxon-name-part taxon-name-part-type="genus">Anastrepha</tp:taxon-name-part></tp:taxon-name></italic> and <italic><tp:taxon-name><tp:taxon-name-part taxon-name-part-type="genus">Toxotrypana</tp:taxon-name-part></tp:taxon-name></italic> (<tp:taxon-name><tp:taxon-name-part taxon-name-part-type="order">Diptera</tp:taxon-name-part></tp:taxon-name>: <tp:taxon-name><tp:taxon-name-part taxon-name-part-type="family">Tephritidae</tp:taxon-name-part></tp:taxon-name>: <tp:taxon-name><tp:taxon-name-part taxon-name-part-type="tribe">Toxotrypanini</tp:taxon-name-part></tp:taxon-name>). <tp:taxon-name><tp:taxon-name-part taxon-name-part-type="order">Diptera</tp:taxon-name-part></tp:taxon-name> Data Dissemination Disk (CD-ROM) 2.</mixed-citation></ref><ref id="B28"><mixed-citation xmlns:xlink="http://www.w3.org/1999/xlink" xlink:type="simple"><person-group><name name-style="western"><surname>Hernández-Ortiz</surname><given-names>V</given-names></name></person-group> (<year>2007</year>) <article-title>Diversidad y biogegrafia del genero <italic><tp:taxon-name><tp:taxon-name-part taxon-name-part-type="genus">Anastrepha</tp:taxon-name-part></tp:taxon-name></italic> en México.</article-title> In: <person-group><name name-style="western"><surname>Hernández-Ortiz</surname><given-names>V</given-names></name></person-group> (<role>Ed.</role>) <issue-title>Mosca de la fruta en Latinoamerica (Diptera: Tephritidae): diversidad, biología y manejo.</issue-title><source>S y G Editores, México, D. F.</source>, <fpage>53</fpage>–<lpage>76</lpage>.</mixed-citation></ref><ref id="B27"><mixed-citation xmlns:xlink="http://www.w3.org/1999/xlink" xlink:type="simple"><person-group><name name-style="western"><surname>Hernández-Ortiz</surname><given-names>V</given-names></name></person-group> (<year>1992</year>) <source>El genero <italic><tp:taxon-name><tp:taxon-name-part taxon-name-part-type="genus">Anastrepha</tp:taxon-name-part></tp:taxon-name></italic> Schiner en Mexico (<tp:taxon-name><tp:taxon-name-part taxon-name-part-type="order">Diptera</tp:taxon-name-part></tp:taxon-name>: <tp:taxon-name><tp:taxon-name-part taxon-name-part-type="family">Tephritidae</tp:taxon-name-part></tp:taxon-name>). Taxonomia, distribucion y sus plantas huespedes.</source><publisher-name>Instituto de Ecología and Sociedad Mexicana de Entomología</publisher-name>, <publisher-loc>Xalapa, Veracruz, Mexico</publisher-loc>, <size units="page">162 pp</size>.</mixed-citation></ref><ref id="B63"><mixed-citation xmlns:xlink="http://www.w3.org/1999/xlink" xlink:type="simple"><person-group><name name-style="western"><surname>Stone</surname><given-names>A</given-names></name></person-group> (<year>1942</year>) <source>The fruitflies of the genus <italic><tp:taxon-name><tp:taxon-name-part taxon-name-part-type="genus">Anastrepha</tp:taxon-name-part></tp:taxon-name></italic>. U. S. Department of Agriculture. Miscellaneous Publication 439.</source><publisher-name>Washington</publisher-name>, <publisher-loc>DC</publisher-loc>, <size units="page">112 pp</size>.</mixed-citation></ref><ref id="B43"><mixed-citation xmlns:xlink="http://www.w3.org/1999/xlink" xlink:type="simple"><person-group><name name-style="western"><surname>Norrbom</surname><given-names>AL</given-names></name><name name-style="western"><surname>Kim</surname><given-names>KC</given-names></name></person-group> (<year>1988</year>) A list of the reported host plants of the species of <italic><tp:taxon-name><tp:taxon-name-part taxon-name-part-type="genus">Anastrepha</tp:taxon-name-part></tp:taxon-name></italic> (<tp:taxon-name><tp:taxon-name-part taxon-name-part-type="order">Diptera</tp:taxon-name-part></tp:taxon-name>: <tp:taxon-name><tp:taxon-name-part taxon-name-part-type="family">Tephritidae</tp:taxon-name-part></tp:taxon-name>). U. S. Department of Agriculture. APHIS Miscellaneous Publication 81–52.</mixed-citation></ref><ref id="B39"><mixed-citation xmlns:xlink="http://www.w3.org/1999/xlink" xlink:type="simple"><person-group><name name-style="western"><surname>Moore</surname><given-names>MR</given-names></name><name name-style="western"><surname>Steck</surname><given-names>GJ</given-names></name><name name-style="western"><surname>Rodriguez</surname><given-names>EJ</given-names></name><name name-style="western"><surname>Norrbom</surname><given-names>AL</given-names></name><name name-style="western"><surname>Ruiz-Arce</surname><given-names>R</given-names></name><name name-style="western"><surname>Tood</surname><given-names>TN</given-names></name><name name-style="western"><surname>Roberts</surname><given-names>CG</given-names></name><name name-style="western"><surname>Troya</surname><given-names>H</given-names></name><name name-style="western"><surname>Vilatuña</surname><given-names>JE</given-names></name><name name-style="western"><surname>Donoso</surname><given-names>DA</given-names></name><name name-style="western"><surname>Wiegmann</surname><given-names>BM</given-names></name><name name-style="western"><surname>Cassel</surname><given-names>BK</given-names></name><name name-style="western"><surname>Soghigian</surname><given-names>J</given-names></name><name name-style="western"><surname>Xuan</surname><given-names>J</given-names></name><name name-style="western"><surname>Muller</surname><given-names>A</given-names></name><name name-style="western"><surname>Gangadin</surname><given-names>A</given-names></name><name name-style="western"><surname>Nolazco</surname><given-names>N</given-names></name><name name-style="western"><surname>Rodriguez Clavijo</surname><given-names>PA</given-names></name><name name-style="western"><surname>Arevalo Peñaranda</surname><given-names>E</given-names></name><name name-style="western"><surname>Srivastava</surname><given-names>P</given-names></name><name name-style="western"><surname>Drovetski</surname><given-names>SV</given-names></name><name name-style="western"><surname>Quisberth Ramos</surname><given-names>E</given-names></name><name name-style="western"><surname>Lagrava Sánchez</surname><given-names>JJ</given-names></name><name name-style="western"><surname>Colque</surname><given-names>F</given-names></name><name name-style="western"><surname>Savaris</surname><given-names>M</given-names></name><name name-style="western"><surname>Lampert</surname><given-names>S</given-names></name><name name-style="western"><surname>Martinez</surname><given-names>J</given-names></name><name name-style="western"><surname>Canal</surname><given-names>NA</given-names></name><name name-style="western"><surname>Keil</surname><given-names>C</given-names></name><name name-style="western"><surname>Padilla</surname><given-names>A</given-names></name><name name-style="western"><surname>Tigrero</surname><given-names>JO</given-names></name><name name-style="western"><surname>Rodriguez</surname><given-names>P</given-names></name><name name-style="western"><surname>Peñaloza Barria</surname><given-names>Y</given-names></name><name name-style="western"><surname>Gripenberg</surname><given-names>S</given-names></name><name name-style="western"><surname>Rivera</surname><given-names>M</given-names></name><name name-style="western"><surname>Branham</surname><given-names>M</given-names></name></person-group> (<year>in press</year>) A COI DNA barcode library for <italic><tp:taxon-name><tp:taxon-name-part taxon-name-part-type="genus">Anastrepha</tp:taxon-name-part></tp:taxon-name></italic> Schiner (<tp:taxon-name><tp:taxon-name-part taxon-name-part-type="order">Diptera</tp:taxon-name-part></tp:taxon-name>: <tp:taxon-name><tp:taxon-name-part taxon-name-part-type="family">Tephritidae</tp:taxon-name-part></tp:taxon-name>). PLoS ONE.</mixed-citation></ref></ref-list></tp:taxon-treatment>
