# Supplementary material for: ﻿Exceptional larval morphology of nine species of the Anastrephamucronota species group (Diptera, Tephritidae)
Source: Zookeys. 2022 Nov 3;1127:155–215. doi: 10.3897/zookeys.1127.84628 (PMC9836592; doi:10.3897/zookeys.1127.84628)
Supplement: XML Treatment for Anastrepha caballeroi [file zookeys.1127.84628-treatment2.xml]

<!DOCTYPE tp:taxon-treatment
  PUBLIC "-//TaxonX//DTD Taxonomic Treatment Publishing DTD v0 20100105//EN" "tax-treatment-NSO.dtd">
<tp:taxon-treatment xmlns:tp="http://www.plazi.org/taxpub"><tp:treatment-meta><kwd-group><label>Taxon classification</label><kwd>
                <named-content content-type="kingdom">Animalia</named-content>
              </kwd><kwd>
                <named-content content-type="order">Diptera</named-content>
              </kwd><kwd>
                <named-content content-type="family">Tephritidae</named-content>
              </kwd></kwd-group><mixed-citation publication-type="journal"><person-group><name><surname>Rodriguez</surname><given-names>Erick J.</given-names></name><name><surname>Steck</surname><given-names>Gary J.</given-names></name><name><surname>Moore</surname><given-names>Matthew R.</given-names></name><name><surname>Norrbom</surname><given-names>Allen L.</given-names></name><name><surname>Diaz</surname><given-names>Jessica</given-names></name><name><surname>Somma</surname><given-names>Louis A.</given-names></name><name><surname>Ruiz-Arce</surname><given-names>Raul</given-names></name><name><surname>Sutton</surname><given-names>Bruce D.</given-names></name><name><surname>Nolazco</surname><given-names>Norma</given-names></name><name><surname>Muller</surname><given-names>Alies</given-names></name><name><surname>Branham</surname><given-names>Marc A.</given-names></name></person-group><article-title>﻿Exceptional larval morphology of nine species of the <italic><tp:taxon-name><tp:taxon-name-part taxon-name-part-type="genus" reg="Anastrepha">Anastrepha</tp:taxon-name-part><tp:taxon-name-part taxon-name-part-type="species" reg="mucronota">mucronota</tp:taxon-name-part></tp:taxon-name></italic> species group (<tp:taxon-name><tp:taxon-name-part taxon-name-part-type="order">Diptera</tp:taxon-name-part></tp:taxon-name>, <tp:taxon-name><tp:taxon-name-part taxon-name-part-type="family">Tephritidae</tp:taxon-name-part></tp:taxon-name>)</article-title><source>Zookeys</source><day>03</day><month>11</month><year>2022</year><volume>1127</volume><fpage>155</fpage><lpage>215</lpage><pub-id pub-id-type="doi">10.3897/zookeys.1127.84628</pub-id></mixed-citation></tp:treatment-meta><tp:nomenclature><label>﻿</label><tp:taxon-name>
              <object-id xmlns:xlink="http://www.w3.org/1999/xlink" content-type="arpha" xlink:type="simple">9E1C2ABD-61CC-5971-8C7B-0B7C5212416B</object-id>
              <tp:taxon-name-part taxon-name-part-type="genus" reg="Anastrepha">Anastrepha</tp:taxon-name-part>
              <tp:taxon-name-part taxon-name-part-type="species" reg="caballeroi">caballeroi</tp:taxon-name-part>
            </tp:taxon-name><tp:taxon-authority>Norrbom, 2015</tp:taxon-authority><xref ref-type="fig" rid="F4">Figs 14–19</xref><xref ref-type="fig" rid="F5">, 20–25</xref><xref ref-type="fig" rid="F6">, 26–27</xref></tp:nomenclature><tp:treatment-sec sec-type="material" id="SECID0EDSBG"><title>Material examined.</title><p>Peru • 13 larvae; Madre de Dios, Puerto Maldonado, Centro de Investigación y Capacitación Río Los Amigos (<abbrev xmlns:xlink="http://www.w3.org/1999/xlink" xlink:title="Madre de Dios, Puerto Maldonado, Centro de Investigación y Capacitación Río Los Amigos" id="ABBRID0EJSBG" xlink:type="simple">CICRA</abbrev>), trail 2; <named-content xmlns:xlink="http://www.w3.org/1999/xlink" content-type="dwc:verbatimCoordinates" xlink:type="simple"><named-content content-type="geo-json" specific-use="{&#34;type&#34;:&#34;Point&#34;,&#34;coordinates&#34;:[-70.108500,-12.561200]}" id="NCID0EQSBG" xlink:type="simple">12.5612°S, 70.1085°W</named-content></named-content>; 287 m a.s.l.; 28 Jan. 2014; E. J. Rodriguez and J. Caballero leg.; reared from fruit of <italic><tp:taxon-name><tp:taxon-name-part taxon-name-part-type="genus" reg="Quararibea">Quararibea</tp:taxon-name-part><tp:taxon-name-part taxon-name-part-type="species" reg="malacocalyx">malacocalyx</tp:taxon-name-part></tp:taxon-name></italic> (<tp:taxon-name><tp:taxon-name-part taxon-name-part-type="genus" reg="Anastrepha">A.</tp:taxon-name-part></tp:taxon-name> Robyns and S. Nilsson) W.S. Alverson (<tp:taxon-name><tp:taxon-name-part taxon-name-part-type="family">Malvaceae</tp:taxon-name-part></tp:taxon-name>); <named-content xmlns:xlink="http://www.w3.org/1999/xlink" content-type="dwc:institutional_code" xlink:title="Florida State Collection of Arthropods" xlink:href="http://grbio.org/institution/florida-state-collection-arthropods-museum-entomology" xlink:type="simple">FSCA</named-content> (AP20180321.05–AP20180321.14, AP20190827.07–AP20190827.09).</p></tp:treatment-sec><tp:treatment-sec sec-type="diagnosis" id="SECID0ETTBG"><title>Diagnosis.</title><p><italic><tp:taxon-name><tp:taxon-name-part taxon-name-part-type="genus" reg="Anastrepha">Anastrepha</tp:taxon-name-part><tp:taxon-name-part taxon-name-part-type="species" reg="caballeroi">caballeroi</tp:taxon-name-part></tp:taxon-name></italic> can be distinguished from all other species of <italic><tp:taxon-name><tp:taxon-name-part taxon-name-part-type="genus" reg="Anastrepha">Anastrepha</tp:taxon-name-part></tp:taxon-name></italic> by the dentate posterior margins of its accessory plates; in other species of the <italic><tp:taxon-name><tp:taxon-name-part taxon-name-part-type="genus" reg="Anastrepha"/><tp:taxon-name-part taxon-name-part-type="species" reg="mucronota">mucronota</tp:taxon-name-part></tp:taxon-name></italic> group the margins of the oral ridges are serrate or mostly or entirely fringed (see Tables <xref ref-type="table" rid="T2">2</xref>–<xref ref-type="table" rid="T4">4</xref>). It also differs from all other <italic><tp:taxon-name><tp:taxon-name-part taxon-name-part-type="genus" reg="Anastrepha">Anastrepha</tp:taxon-name-part></tp:taxon-name></italic> species in having 27‒36 accessory plates mostly in two series and covering a much larger area than the oral ridges.</p><table-wrap id="T2" position="float" orientation="portrait"><label>Table 2.</label><caption><p>Diagnostic characters of the pseudocephalon of species within the <italic><tp:taxon-name><tp:taxon-name-part taxon-name-part-type="genus" reg="Anastrepha"/><tp:taxon-name-part taxon-name-part-type="species" reg="mucronota">mucronota</tp:taxon-name-part></tp:taxon-name></italic> group.</p></caption><table id="TID0E2ODI" rules="all"><tbody><tr><th rowspan="2" colspan="1">Species</th><th rowspan="2" colspan="1">Location of preroal organ</th><th rowspan="2" colspan="1">Shape of preoral lobe</th><th rowspan="1" colspan="2">Oral ridges</th><th rowspan="1" colspan="2">Accessory plates</th><th rowspan="1" colspan="2">Mouthhook</th><th rowspan="2" colspan="1">No. of comb-like processes</th></tr><tr><th rowspan="1" colspan="1">Number</th><th rowspan="1" colspan="1">Posterior margins</th><th rowspan="1" colspan="1">Number</th><th rowspan="1" colspan="1">Posterior margins</th><th rowspan="1" colspan="1">Ventral surface</th><th rowspan="1" colspan="1">Length b (mm)</th></tr><tr><td rowspan="1" colspan="1">
                      <italic>
                        <tp:taxon-name><tp:taxon-name-part taxon-name-part-type="genus" reg="Anastrepha">A.</tp:taxon-name-part><tp:taxon-name-part taxon-name-part-type="species" reg="aphelocentema">aphelocentema</tp:taxon-name-part></tp:taxon-name>
                      </italic>
                    </td><td rowspan="1" colspan="1">Lateral to MH</td><td rowspan="1" colspan="1">Long, narrow, with 3–4 petal-like lobes adjacent to preoral organ</td><td rowspan="1" colspan="1">12‒14</td><td rowspan="1" colspan="1">Finely serrate or entire</td><td rowspan="1" colspan="1">15‒17; mostly in one series</td><td rowspan="1" colspan="1">Finely serrate or entire</td><td rowspan="1" colspan="1">Concave, Rough</td><td rowspan="1" colspan="1">0.22</td><td rowspan="1" colspan="1">Absent</td></tr><tr><td rowspan="1" colspan="1">
                      <italic>
                        <tp:taxon-name><tp:taxon-name-part taxon-name-part-type="genus" reg="Anastrepha">A.</tp:taxon-name-part><tp:taxon-name-part taxon-name-part-type="species" reg="caballeroi">caballeroi</tp:taxon-name-part></tp:taxon-name>
                      </italic>
                    </td><td rowspan="1" colspan="1">Anterolateral to MH</td><td rowspan="1" colspan="1">Long, narrow, split apically, extending posterior to preoral organ</td><td rowspan="1" colspan="1">14‒15</td><td rowspan="1" colspan="1">Entire or undulant</td><td rowspan="1" colspan="1">27‒36, covering a much larger area than oral ridges</td><td rowspan="1" colspan="1">Dentate</td><td rowspan="1" colspan="1">Concave, eroded</td><td rowspan="1" colspan="1">0.21–0.23</td><td rowspan="1" colspan="1">Absent</td></tr><tr><td rowspan="1" colspan="1">
                      <italic>
                        <tp:taxon-name><tp:taxon-name-part taxon-name-part-type="genus" reg="Anastrepha">A.</tp:taxon-name-part><tp:taxon-name-part taxon-name-part-type="species" reg="crebra">crebra</tp:taxon-name-part></tp:taxon-name>
                      </italic>
                    </td><td rowspan="1" colspan="1">Anterolateral to MH</td><td rowspan="1" colspan="1">Long, broad, extending posterior to preoral organ</td><td rowspan="1" colspan="1">13‒15</td><td rowspan="1" colspan="1">Fringed</td><td rowspan="1" colspan="1">Present; apparently in one series</td><td rowspan="1" colspan="1">Fringed</td><td rowspan="1" colspan="1">Concave, medial carina, smooth</td><td rowspan="1" colspan="1">0.16–0.17</td><td rowspan="1" colspan="1">Absent</td></tr><tr><td rowspan="1" colspan="1">
                      <italic>
                        <tp:taxon-name><tp:taxon-name-part taxon-name-part-type="genus" reg="Anastrepha">A.</tp:taxon-name-part><tp:taxon-name-part taxon-name-part-type="species" reg="haplacantha">haplacantha</tp:taxon-name-part></tp:taxon-name>
                      </italic>
                    </td><td rowspan="1" colspan="1">Lateral to MH</td><td rowspan="1" colspan="1">Long, narrow, with 3–5 single or bifid secondary lobes adjacent to preoral organ</td><td rowspan="1" colspan="1">19‒20</td><td rowspan="1" colspan="1">Dentate with long moderately spaced projections</td><td rowspan="1" colspan="1">Numerous plates</td><td rowspan="1" colspan="1">Fringed</td><td rowspan="1" colspan="1">Concave, apparently smooth</td><td rowspan="1" colspan="1">0.21–0.22</td><td rowspan="1" colspan="1">Absent</td></tr><tr><td rowspan="1" colspan="1">
                      <italic>
                        <tp:taxon-name><tp:taxon-name-part taxon-name-part-type="genus" reg="Anastrepha">A.</tp:taxon-name-part><tp:taxon-name-part taxon-name-part-type="species" reg="korytkowskii">korytkowskii</tp:taxon-name-part></tp:taxon-name>
                      </italic>
                    </td><td rowspan="1" colspan="1">Anterior to MH</td><td rowspan="1" colspan="1">Short, irregular-rounded lobe, smaller than preoral organ</td><td rowspan="1" colspan="1">12‒14</td><td rowspan="1" colspan="1">Irregularly dentate and entire</td><td rowspan="1" colspan="1">14‒20; plates in one series</td><td rowspan="1" colspan="1">Fringed</td><td rowspan="1" colspan="1">Concave, eroded</td><td rowspan="1" colspan="1">0.10‒0.13</td><td rowspan="1" colspan="1">3–5</td></tr><tr><td rowspan="1" colspan="1">
                      <italic>
                        <tp:taxon-name><tp:taxon-name-part taxon-name-part-type="genus" reg="Anastrepha">A.</tp:taxon-name-part><tp:taxon-name-part taxon-name-part-type="species" reg="mucronota">mucronota</tp:taxon-name-part></tp:taxon-name>
                      </italic>
                    </td><td rowspan="1" colspan="1">?</td><td rowspan="1" colspan="1">?</td><td rowspan="1" colspan="1">13‒15</td><td rowspan="1" colspan="1">?</td><td rowspan="1" colspan="1">?</td><td rowspan="1" colspan="1">?</td><td rowspan="1" colspan="1">?</td><td rowspan="1" colspan="1">?</td><td rowspan="1" colspan="1">?</td></tr><tr><td rowspan="1" colspan="1">
                      <italic>
                        <tp:taxon-name><tp:taxon-name-part taxon-name-part-type="genus" reg="Anastrepha">A.</tp:taxon-name-part><tp:taxon-name-part taxon-name-part-type="species" reg="nolazcoae">nolazcoae</tp:taxon-name-part></tp:taxon-name>
                      </italic>
                    </td><td rowspan="1" colspan="1">Anterior to MH</td><td rowspan="1" colspan="1">Short, narrow, extends to posterior middle of preoral organ</td><td rowspan="1" colspan="1">16‒19</td><td rowspan="1" colspan="1">Fringed, 3–4 posterior ridges entire</td><td rowspan="1" colspan="1">~ 36; medial and posterior plates in two series</td><td rowspan="1" colspan="1">Fringed</td><td rowspan="1" colspan="1">Concave, Smooth</td><td rowspan="1" colspan="1">0.12–0.15</td><td rowspan="1" colspan="1">6–8</td></tr><tr><td rowspan="1" colspan="1"><italic><tp:taxon-name><tp:taxon-name-part taxon-name-part-type="genus" reg="Anastrepha">Anastrepha</tp:taxon-name-part></tp:taxon-name></italic> sp. Peru-82</td><td rowspan="1" colspan="1">Anterior to MH</td><td rowspan="1" colspan="1">Short, broad, irregular shape, larger than preoral organ</td><td rowspan="1" colspan="1">22‒23</td><td rowspan="1" colspan="1">Densely fringed, posterior ridges dentate</td><td rowspan="1" colspan="1">Numerous plates, overlapping with oral ridges</td><td rowspan="1" colspan="1">Fringed</td><td rowspan="1" colspan="1">Concave, medial carina, smooth</td><td rowspan="1" colspan="1">0.18‒0.20</td><td rowspan="1" colspan="1">Absent</td></tr><tr><td rowspan="1" colspan="1"><tp:taxon-name><tp:taxon-name-part taxon-name-part-type="genus" reg="Anastrepha">Anastrepha</tp:taxon-name-part></tp:taxon-name> sp. <tp:taxon-name><tp:taxon-name-part taxon-name-part-type="genus" reg="Anastrepha"/><tp:taxon-name-part taxon-name-part-type="uncertainty-rank">nr.</tp:taxon-name-part><tp:taxon-name-part taxon-name-part-type="species" reg="protuberans">protuberans</tp:taxon-name-part></tp:taxon-name></td><td rowspan="1" colspan="1">Lateral to MH</td><td rowspan="1" colspan="1">Long, narrow</td><td rowspan="1" colspan="1">18‒23</td><td rowspan="1" colspan="1">Fringed</td><td rowspan="1" colspan="1">Present; apparently in one series</td><td rowspan="1" colspan="1">Fringed</td><td rowspan="1" colspan="1">Concave, smooth</td><td rowspan="1" colspan="1">0.24‒0.25</td><td rowspan="1" colspan="1">Absent</td></tr><tr><td rowspan="1" colspan="1"><italic><tp:taxon-name><tp:taxon-name-part taxon-name-part-type="genus" reg="Anastrepha">Anastrepha</tp:taxon-name-part></tp:taxon-name></italic> sp. Sur-16</td><td rowspan="1" colspan="1">Anterior to MH</td><td rowspan="1" colspan="1">Short-elongate, narrow, extends partially posterior to preoral organ</td><td rowspan="1" colspan="1">13‒16</td><td rowspan="1" colspan="1">Dentate with long closely spaced projections, 2–3 posterior ridges entire</td><td rowspan="1" colspan="1">Numerous plates; plates in two or more series</td><td rowspan="1" colspan="1">Fringed</td><td rowspan="1" colspan="1">Concave, eroded</td><td rowspan="1" colspan="1">0.16‒0.17</td><td rowspan="1" colspan="1">7–9</td></tr></tbody></table><table-wrap-foot><fn><p>(?) Unknown data from previous studies.</p></fn></table-wrap-foot></table-wrap><table-wrap id="T3" position="float" orientation="portrait"><label>Table 3.</label><caption><p>Diagnostic characters of the thoracic and abdominal segments of species within the <italic><tp:taxon-name><tp:taxon-name-part taxon-name-part-type="genus" reg="Anastrepha"/><tp:taxon-name-part taxon-name-part-type="species" reg="mucronota">mucronota</tp:taxon-name-part></tp:taxon-name></italic> group.</p></caption><table id="TID0EYAAK" rules="all"><tbody><tr><th rowspan="3" colspan="1">Species</th><th rowspan="1" colspan="2">Prothoracic spiracle</th><th rowspan="1" colspan="2">Dorsal spinule pattern</th></tr><tr><th rowspan="2" colspan="1">No. of tubules</th><th rowspan="2" colspan="1">Apical width (mm)</th><th rowspan="1" colspan="1">Thoracic segment</th><th rowspan="1" colspan="1">Abdominal segment</th></tr><tr><th rowspan="1" colspan="1">No. of rows</th><th rowspan="1" colspan="1">No. of rows</th></tr><tr><td rowspan="1" colspan="1">
                      <italic>
                        <tp:taxon-name><tp:taxon-name-part taxon-name-part-type="genus" reg="Anastrepha">A.</tp:taxon-name-part><tp:taxon-name-part taxon-name-part-type="species" reg="aphelocentema">aphelocentema</tp:taxon-name-part></tp:taxon-name>
                      </italic>
                    </td><td rowspan="1" colspan="1">24‒27</td><td rowspan="1" colspan="1">0.35–0.36</td><td rowspan="1" colspan="1">T1 5‒7; T2 4‒5; T3 absent</td><td rowspan="1" colspan="1">Absent on A1‒A8</td></tr><tr><td rowspan="1" colspan="1">
                      <italic>
                        <tp:taxon-name><tp:taxon-name-part taxon-name-part-type="genus" reg="Anastrepha">A.</tp:taxon-name-part><tp:taxon-name-part taxon-name-part-type="species" reg="caballeroi">caballeroi</tp:taxon-name-part></tp:taxon-name>
                      </italic>
                    </td><td rowspan="1" colspan="1">17‒21</td><td rowspan="1" colspan="1">0.28–0.33</td><td rowspan="1" colspan="1">T1 3; T2 3; T3 absent</td><td rowspan="1" colspan="1">Absent on A1‒A8</td></tr><tr><td rowspan="1" colspan="1">
                      <italic>
                        <tp:taxon-name><tp:taxon-name-part taxon-name-part-type="genus" reg="Anastrepha">A.</tp:taxon-name-part><tp:taxon-name-part taxon-name-part-type="species" reg="crebra">crebra</tp:taxon-name-part></tp:taxon-name>
                      </italic>
                    </td><td rowspan="1" colspan="1">16‒21</td><td rowspan="1" colspan="1">0.22–0.24</td><td rowspan="1" colspan="1">T1 9‒11; T2 3‒5; T3 1‒2</td><td rowspan="1" colspan="1">Absent on A1‒A8</td></tr><tr><td rowspan="1" colspan="1">
                      <italic>
                        <tp:taxon-name><tp:taxon-name-part taxon-name-part-type="genus" reg="Anastrepha">A.</tp:taxon-name-part><tp:taxon-name-part taxon-name-part-type="species" reg="haplacantha">haplacantha</tp:taxon-name-part></tp:taxon-name>
                      </italic>
                    </td><td rowspan="1" colspan="1">20‒24</td><td rowspan="1" colspan="1">0.32–0.35</td><td rowspan="1" colspan="1">T1 5‒7; T2 3‒4; T3 1</td><td rowspan="1" colspan="1">Absent on A1‒A8</td></tr><tr><td rowspan="1" colspan="1">
                      <italic>
                        <tp:taxon-name><tp:taxon-name-part taxon-name-part-type="genus" reg="Anastrepha">A.</tp:taxon-name-part><tp:taxon-name-part taxon-name-part-type="species" reg="korytkowskii">korytkowskii</tp:taxon-name-part></tp:taxon-name>
                      </italic>
                    </td><td rowspan="1" colspan="1">12‒18</td><td rowspan="1" colspan="1">0.19–0.24</td><td rowspan="1" colspan="1">T1 6‒7; T2 2‒5; T3 absent</td><td rowspan="1" colspan="1">Absent on A1‒A8</td></tr><tr><td rowspan="1" colspan="1">
                      <italic>
                        <tp:taxon-name><tp:taxon-name-part taxon-name-part-type="genus" reg="Anastrepha">A.</tp:taxon-name-part><tp:taxon-name-part taxon-name-part-type="species" reg="mucronota">mucronota</tp:taxon-name-part></tp:taxon-name>
                      </italic>
                    </td><td rowspan="1" colspan="1">20‒22</td><td rowspan="1" colspan="1">?</td><td rowspan="1" colspan="1">Present on T2‒T3 with minute spinules</td><td rowspan="1" colspan="1">?</td></tr><tr><td rowspan="1" colspan="1">
                      <italic>
                        <tp:taxon-name><tp:taxon-name-part taxon-name-part-type="genus" reg="Anastrepha">A.</tp:taxon-name-part><tp:taxon-name-part taxon-name-part-type="species" reg="nolazcoae">nolazcoae</tp:taxon-name-part></tp:taxon-name>
                      </italic>
                    </td><td rowspan="1" colspan="1">18‒21</td><td rowspan="1" colspan="1">0.26–0.34</td><td rowspan="1" colspan="1">T1 3‒5; T2 3‒5; T3 1‒2</td><td rowspan="1" colspan="1">Absent on A1‒A8</td></tr><tr><td rowspan="1" colspan="1"><italic><tp:taxon-name><tp:taxon-name-part taxon-name-part-type="genus" reg="Anastrepha">Anastrepha</tp:taxon-name-part></tp:taxon-name></italic> sp. Peru-82</td><td rowspan="1" colspan="1">23‒29</td><td rowspan="1" colspan="1">0.28–0.35</td><td rowspan="1" colspan="1">T1 2; T2 5‒6; T3 2‒3</td><td rowspan="1" colspan="1">A1 3; absent on A2–A8</td></tr><tr><td rowspan="1" colspan="1">
                      <tp:taxon-name><tp:taxon-name-part taxon-name-part-type="genus" reg="Anastrepha">Anastrepha</tp:taxon-name-part><tp:taxon-name-part taxon-name-part-type="authority">sp.</tp:taxon-name-part><tp:taxon-name-part taxon-name-part-type="uncertainty-rank">nr.</tp:taxon-name-part><tp:taxon-name-part taxon-name-part-type="species" reg="protuberans">protuberans</tp:taxon-name-part></tp:taxon-name>
                    </td><td rowspan="1" colspan="1">22–30</td><td rowspan="1" colspan="1">0.41–0.44</td><td rowspan="1" colspan="1">T1 3; T2 4‒5; T3 4</td><td rowspan="1" colspan="1">A1 2; absent on A2–A8</td></tr><tr><td rowspan="1" colspan="1"><italic><tp:taxon-name><tp:taxon-name-part taxon-name-part-type="genus" reg="Anastrepha">Anastrepha</tp:taxon-name-part></tp:taxon-name></italic> sp. Sur-16</td><td rowspan="1" colspan="1">12‒17</td><td rowspan="1" colspan="1">0.23–0.28</td><td rowspan="1" colspan="1">T1 5; T2 3; T3 absent</td><td rowspan="1" colspan="1">Absent on A1‒A8</td></tr></tbody></table><table-wrap-foot><fn><p>(?) Unknown data from previous studies.</p></fn></table-wrap-foot></table-wrap><table-wrap id="T4" position="float" orientation="portrait"><label>Table 4.</label><caption><p>Diagnostic characters of the caudal segment of species within the <italic><tp:taxon-name><tp:taxon-name-part taxon-name-part-type="genus" reg="Anastrepha"/><tp:taxon-name-part taxon-name-part-type="species" reg="mucronota">mucronota</tp:taxon-name-part></tp:taxon-name></italic> group.</p></caption><table id="TID0EWLAK" rules="all"><tbody><tr><th rowspan="2" colspan="1">Species</th><th rowspan="1" colspan="4">Posterior spiracle (SP-I and SP-IV)</th><th rowspan="2" colspan="1">Anal lobe</th></tr><tr><th rowspan="1" colspan="1">Length of spiracular opening (μm)</th><th rowspan="1" colspan="1">No. of trunks</th><th rowspan="1" colspan="1">No. of tips</th><th rowspan="1" colspan="1">Basal width (μm)</th></tr><tr><td rowspan="1" colspan="1">
                      <italic>
                        <tp:taxon-name><tp:taxon-name-part taxon-name-part-type="genus" reg="Anastrepha">A.</tp:taxon-name-part><tp:taxon-name-part taxon-name-part-type="species" reg="aphelocentema">aphelocentema</tp:taxon-name-part></tp:taxon-name>
                      </italic>
                    </td><td rowspan="1" colspan="1">94–101</td><td rowspan="1" colspan="1">SP-I 4‒9; SP-IV 3‒7</td><td rowspan="1" colspan="1">SP-I 12‒21; SP-IV 10‒15</td><td rowspan="1" colspan="1">SP-I 9‒12; SP-IV 9‒10</td><td rowspan="1" colspan="1">Grooved, entire</td></tr><tr><td rowspan="1" colspan="1">
                      <italic>
                        <tp:taxon-name><tp:taxon-name-part taxon-name-part-type="genus" reg="Anastrepha">A.</tp:taxon-name-part><tp:taxon-name-part taxon-name-part-type="species" reg="caballeroi">caballeroi</tp:taxon-name-part></tp:taxon-name>
                      </italic>
                    </td><td rowspan="1" colspan="1">76–89</td><td rowspan="1" colspan="1">SP-I 5‒8; SP IV 4‒7</td><td rowspan="1" colspan="1">SP I 10‒18; SP IV 7‒17</td><td rowspan="1" colspan="1">SP I 7‒13; SP IV 5‒7</td><td rowspan="1" colspan="1">Entire</td></tr><tr><td rowspan="1" colspan="1">
                      <italic>
                        <tp:taxon-name><tp:taxon-name-part taxon-name-part-type="genus" reg="Anastrepha">A.</tp:taxon-name-part><tp:taxon-name-part taxon-name-part-type="species" reg="crebra">crebra</tp:taxon-name-part></tp:taxon-name>
                      </italic>
                    </td><td rowspan="1" colspan="1">58–73</td><td rowspan="1" colspan="1">SP-I 14‒18; SP IV 14‒20</td><td rowspan="1" colspan="1">SP I 33‒51; SP IV 31‒39</td><td rowspan="1" colspan="1">SP I 20‒30; SP IV 16‒28</td><td rowspan="1" colspan="1">Entire</td></tr><tr><td rowspan="1" colspan="1">
                      <italic>
                        <tp:taxon-name><tp:taxon-name-part taxon-name-part-type="genus" reg="Anastrepha">A.</tp:taxon-name-part><tp:taxon-name-part taxon-name-part-type="species" reg="haplacantha">haplacantha</tp:taxon-name-part></tp:taxon-name>
                      </italic>
                    </td><td rowspan="1" colspan="1">69–80</td><td rowspan="1" colspan="1">SP-I 9‒12; SP IV 9‒12</td><td rowspan="1" colspan="1">SP I 13‒27; SP IV 16‒23</td><td rowspan="1" colspan="1">SP I 12‒18; SP IV 14‒15</td><td rowspan="1" colspan="1">Entire</td></tr><tr><td rowspan="1" colspan="1">
                      <italic>
                        <tp:taxon-name><tp:taxon-name-part taxon-name-part-type="genus" reg="Anastrepha">A.</tp:taxon-name-part><tp:taxon-name-part taxon-name-part-type="species" reg="korytkowskii">korytkowskii</tp:taxon-name-part></tp:taxon-name>
                      </italic>
                    </td><td rowspan="1" colspan="1">56–77</td><td rowspan="1" colspan="1">SP-I 9‒15; SP-IV 8‒15</td><td rowspan="1" colspan="1">SP-I 21‒33; SP-IV 17‒31</td><td rowspan="1" colspan="1">SP-I 14‒28; SP-IV 12‒21</td><td rowspan="1" colspan="1">Entire</td></tr><tr><td rowspan="1" colspan="1">
                      <italic>
                        <tp:taxon-name><tp:taxon-name-part taxon-name-part-type="genus" reg="Anastrepha">A.</tp:taxon-name-part><tp:taxon-name-part taxon-name-part-type="species" reg="mucronota">mucronota</tp:taxon-name-part></tp:taxon-name>
                      </italic>
                    </td><td rowspan="1" colspan="1">~100</td><td rowspan="1" colspan="1">SPI ~8‒9; SP IV ~7‒8</td><td rowspan="1" colspan="1">SPI 12; SP IV 11</td><td rowspan="1" colspan="1">?</td><td rowspan="1" colspan="1">?</td></tr><tr><td rowspan="1" colspan="1">
                      <italic>
                        <tp:taxon-name><tp:taxon-name-part taxon-name-part-type="genus" reg="Anastrepha">A.</tp:taxon-name-part><tp:taxon-name-part taxon-name-part-type="species" reg="nolazcoae">nolazcoae</tp:taxon-name-part></tp:taxon-name>
                      </italic>
                    </td><td rowspan="1" colspan="1">83–108</td><td rowspan="1" colspan="1">SP-I 8‒11; SP IV 4‒12</td><td rowspan="1" colspan="1">SP I 9‒26; SP IV 8‒24</td><td rowspan="1" colspan="1">SP I 9‒15; SP IV 7‒12</td><td rowspan="1" colspan="1">Entire</td></tr><tr><td rowspan="1" colspan="1"><italic><tp:taxon-name><tp:taxon-name-part taxon-name-part-type="genus" reg="Anastrepha">Anastrepha</tp:taxon-name-part></tp:taxon-name></italic> sp. Peru-82</td><td rowspan="1" colspan="1">84–97</td><td rowspan="1" colspan="1">SP- I 9‒11; SP-IV 7‒11</td><td rowspan="1" colspan="1">SP-I 12‒20; SP-IV 13‒16</td><td rowspan="1" colspan="1">SPI 12‒15; SP IV 9‒19</td><td rowspan="1" colspan="1">Entire</td></tr><tr><td rowspan="1" colspan="1">
                      <tp:taxon-name><tp:taxon-name-part taxon-name-part-type="genus" reg="Anastrepha">Anastrepha</tp:taxon-name-part><tp:taxon-name-part taxon-name-part-type="authority">sp.</tp:taxon-name-part><tp:taxon-name-part taxon-name-part-type="uncertainty-rank">nr.</tp:taxon-name-part><tp:taxon-name-part taxon-name-part-type="species" reg="protuberans">protuberans</tp:taxon-name-part></tp:taxon-name>
                    </td><td rowspan="1" colspan="1">122–145</td><td rowspan="1" colspan="1">SP- I 5‒11; SP-IV 7‒10</td><td rowspan="1" colspan="1">SP-I 9‒20; SP-IV 14‒21</td><td rowspan="1" colspan="1">SPI 8‒11; SP IV 9‒12</td><td rowspan="1" colspan="1">Entire</td></tr><tr><td rowspan="1" colspan="1"><italic><tp:taxon-name><tp:taxon-name-part taxon-name-part-type="genus" reg="Anastrepha">Anastrepha</tp:taxon-name-part></tp:taxon-name></italic> sp. Sur-16</td><td rowspan="1" colspan="1">69–80</td><td rowspan="1" colspan="1">SP- I 13‒18; SP-IV 13‒17</td><td rowspan="1" colspan="1">SP-I 19‒34; SP-IV 25‒40</td><td rowspan="1" colspan="1">SPI 29‒36; SP IV 23‒34</td><td rowspan="1" colspan="1">Entire</td></tr></tbody></table><table-wrap-foot><fn><p>(?) Unknown data from previous studies.</p></fn></table-wrap-foot></table-wrap></tp:treatment-sec><tp:treatment-sec sec-type="description" id="SECID0ED1AI"><title>Description.</title><p><bold><italic>Habitus</italic>.</bold> Third instar elongate, cylindrical, tapered anteriorly and caudal end truncate; color creamy; amphipneustic. Length 10.24‒10.61 mm and width 1.66‒1.69 mm at the sixth abdominal segment.</p><p><bold><italic>Pseudocephalon</italic></bold> (Figs <xref ref-type="fig" rid="F4">14–18</xref>). Antenna and maxillary palp on moderately developed lobe. Antenna with cylindrical base and apical knob. Maxillary palp bearing three papilla sensilla, two knob sensilla; dorsolateral group of sensilla bearing two well-developed papilla sensilla, aligned perpendicular to palp and surrounded by collar. Facial mask partly globular in lateral view, upper right section lacking ridges and accessory plates and forming almost a right angle. Preoral organ bearing 1–3 unbranched peg sensilla, located apically on small cylindrical lobe anterolateral to mouthhook, with or without one or two adjacent finger-like lobes; preoral lobe elongate, split apically, extending posterior to preoral organ. Oral ridges in 14 or 15 short rows, posterior margin entire or undulant (occasionally 1–3 posterior ridges emarginate); 27–36 accessory plates, posterior margin deeply dentate with sharply pointed teeth, anterior and posterior plates in one series, medial plates in two series, plates covering much larger area than oral ridges. Labium triangular, anterior surface knobby (not clearly visible in Fig. <xref ref-type="fig" rid="F4">14</xref>), ventrally with two visible sensilla on small tubercles.</p><p><bold><italic>Cephaloskeleton</italic></bold> (Figs <xref ref-type="fig" rid="F4">19</xref>–<xref ref-type="fig" rid="F5">21</xref>). Total length from tip of mouthhook to end of ventral cornu 1.26–1.31 mm. Mouthhook well sclerotized, black apically and basally; length a 0.28–0.29 mm; length b 0.21–0.23 mm; height c 0.18–0.20 mm; ratio a:b 1.28–1.37; ratio a:c 1.45–1.63. Tooth long, sharp, strongly curved, concave ventrally, ventral surface eroded. Intermediate sclerite 0.21–0.23 mm long, 0.13–0.15 mm wide at ventral bridge. Epipharyngeal sclerite visible only in dorsal view, with medial lobe directed anteriorly. Labial sclerite short, robust, sclerotized in dorsal view. Parastomal bar extending for almost entire length of intermediate sclerite. Dorsal arch 0.27–0.29 mm high. Dorsal cornu with well-defined sclerotized area adjacent to notch, 0.51–0.54 mm long. Dorsal bridge prominently projecting anteriorly from dorsal cornu and slightly sclerotized. Anterior sclerite irregularly shaped and sclerotized. Cornu notch (N) 0.30–0.34 mm long and cornu notch index (N/DC) 0.59–0.63. Ventral cornu with poorly defined sclerotized area. Pharyngeal filter with weakly sclerotized anterior bar and seven ridges forming a series of grooves along length of ventral cornu. Ventral cornu 0.79–0.83 mm long from pharyngeal bar to posterior end of grooves. Ventral cornu 1.54–1.56 × as long as sclerotized area of dorsal cornu.</p><fig id="F4" position="float" orientation="portrait"><object-id xmlns:xlink="http://www.w3.org/1999/xlink" content-type="doi" xlink:type="simple">10.3897/zookeys.1127.84628.figures14-19</object-id><object-id xmlns:xlink="http://www.w3.org/1999/xlink" content-type="arpha" xlink:type="simple">432BC483-3652-5F54-BAA2-15B26F7BE2CF</object-id><label>Figures 14–19.</label><caption><p>Scanning electron photomicrographs of third instar of <italic><tp:taxon-name><tp:taxon-name-part taxon-name-part-type="genus" reg="Anastrepha">Anastrepha</tp:taxon-name-part><tp:taxon-name-part taxon-name-part-type="species" reg="caballeroi">caballeroi</tp:taxon-name-part></tp:taxon-name></italic><bold>14</bold> pseudocephalon <bold>15</bold> oral ridges <bold>16</bold> antenna and maxillary palp <bold>17</bold> preoral organ, dorsal view <bold>18</bold> preoral organ, dorsolateral view <bold>19</bold> ventral surface of mouthhook. Scale bars: 10 μm (<bold>16–19</bold>); 50 μm (<bold>14, 15</bold>).</p></caption><graphic xmlns:xlink="http://www.w3.org/1999/xlink" xlink:href="zookeys-1127-155_article-84628__-g004.jpg" position="float" orientation="portrait" xlink:type="simple" id="oo_765440.jpg"><uri content-type="original_file" xlink:type="simple">https://binary.pensoft.net/fig/765440</uri></graphic></fig><p><bold><italic>Thoracic and abdominal segments</italic>.</bold> Thoracic segments with dorsal spinules conical, symmetrical to slightly curved posteriorly; dorsal spinule pattern in rows as follows: T1 with three rows, forming scalloped plates; T2 with three rows; T3 lacking spinules; ventral spinule pattern as follows: T1 with seven or eight rows; T2 with three rows; T3 with 0–2 rows. Abdominal segments (A1–A8) lacking dorsal spinules; ventral creeping welts present on all abdominal segments; ventral spinule pattern as follows: A1 with two or three rows; A2 with six or seven rows; A3 with seven or eight rows; A4–A5 with 7–9 rows; A6 with seven or eight rows, A7–A8 with six or seven rows. Additional three or four anterior and posterior discontinuous rows of spinules, and one or two lateral rows around anal lobes, spinules large, conical, distally sharp, pointing away from anal lobes.</p><p><bold><italic>Prothoracic spiracle</italic></bold> (Figs <xref ref-type="fig" rid="F5">22</xref>, <xref ref-type="fig" rid="F5">23</xref>). Bilobed, bearing 17–21 tubules, distally rounded and arranged in a single sinuous row. Spiracle distal width 0.28–0.33 mm; basal width 0.13‒0.16 mm at junction with trachea.</p><p><bold><italic>Caudal segment</italic></bold> (Figs <xref ref-type="fig" rid="F5">24</xref>, <xref ref-type="fig" rid="F5">25</xref>). Dorsal tubercles and sensilla well developed, D1 distinctly anterior to D2. Intermediate tubercles (I1 and I2) moderately developed, I1 lateral and sometimes slightly ventral to I2, associated sensilla weakly developed. Lateral (L1) and ventral (V1 and V2) tubercles, and associated sensilla weakly developed. Anal lobe entire and moderately protuberant.</p><p><bold><italic>Posterior spiracle</italic></bold> (Figs <xref ref-type="fig" rid="F5">24</xref>, <xref ref-type="fig" rid="F6">26</xref>, <xref ref-type="fig" rid="F6">27</xref>). Located above horizontal midline. Posterior spiracle openings with thick rimae and numerous trabeculae; 76–89 µm long; 31‒37 µm wide; ratio length/width 2.4‒2.5. Ecdysial scar apparent. Felt chamber oval, 143‒184 µm in diameter at junction with trachea. Spiracular process SP-I comprising 5‒8 trunks and 10‒18 tips; ratio tips/trunks 2.0‒2.3; basal width 7‒13 µm; ratio basal width/length of spiracular opening 0.08‒0.15. SP-II comprising 3‒5 trunks and 3‒10 tips. SP-III comprising 4‒7 trunks and 4‒12 tips. SP-IV comprising 4‒7 trunks and 7‒17 tips; ratio tips/trunks 1.8‒2.4; basal width 5‒7 µm; ratio basal width/length of spiracular opening 0.06‒0.08.</p></tp:treatment-sec><tp:treatment-sec sec-type="distribution" id="SECID0EM5AI"><title>Distribution.</title><p><italic><tp:taxon-name><tp:taxon-name-part taxon-name-part-type="genus" reg="Anastrepha">Anastrepha</tp:taxon-name-part><tp:taxon-name-part taxon-name-part-type="species" reg="caballeroi">caballeroi</tp:taxon-name-part></tp:taxon-name></italic> is known only from southeastern Peru (Cusco and Madre de Dios).</p></tp:treatment-sec><tp:treatment-sec sec-type="biology" id="SECID0E45AI"><title>Biology.</title><p>We reared this species from fruit of <italic><tp:taxon-name><tp:taxon-name-part taxon-name-part-type="genus" reg="Quararibea">Quararibea</tp:taxon-name-part><tp:taxon-name-part taxon-name-part-type="species" reg="malacocalyx">malacocalyx</tp:taxon-name-part></tp:taxon-name></italic>, the only known host plant (<xref ref-type="bibr" rid="B48">Norrbom et al. 2015</xref>). The larvae feed only on the pulp of the fruit.</p></tp:treatment-sec><tp:treatment-sec sec-type="Molecular identification" id="SECID0ES6AI"><title>Molecular identification.</title><p><abbrev xmlns:xlink="http://www.w3.org/1999/xlink" xlink:title="Cytochrome oxidase c subunit I" id="ABBRID0EY6AI" xlink:type="simple">COI</abbrev> barcodes were generated from 13 larvae and nine adults of <italic><tp:taxon-name><tp:taxon-name-part taxon-name-part-type="genus" reg="Anastrepha">A.</tp:taxon-name-part><tp:taxon-name-part taxon-name-part-type="species" reg="caballeroi">caballeroi</tp:taxon-name-part></tp:taxon-name></italic> and submitted to GenBank (<ext-link xmlns:xlink="http://www.w3.org/1999/xlink" ext-link-type="gen" xlink:href="MH070125" xlink:type="simple">MH070125</ext-link>, <ext-link xmlns:xlink="http://www.w3.org/1999/xlink" ext-link-type="gen" xlink:href="MT644046" xlink:type="simple">MT644046</ext-link>–<ext-link xmlns:xlink="http://www.w3.org/1999/xlink" ext-link-type="gen" xlink:href="MT644048" xlink:type="simple">MT644048</ext-link>, <ext-link xmlns:xlink="http://www.w3.org/1999/xlink" ext-link-type="gen" xlink:href="MT654994" xlink:type="simple">MT654994</ext-link>–<ext-link xmlns:xlink="http://www.w3.org/1999/xlink" ext-link-type="gen" xlink:href="MT655010" xlink:type="simple">MT655010</ext-link>, <ext-link xmlns:xlink="http://www.w3.org/1999/xlink" ext-link-type="gen" xlink:href="MT763935" xlink:type="simple">MT763935</ext-link>). One additional adult sequence was available for analysis (<ext-link xmlns:xlink="http://www.w3.org/1999/xlink" ext-link-type="gen" xlink:href="KY428405" xlink:type="simple">KY428405</ext-link>). These data further confirm the identity of the described larvae. K2P distances between <italic><tp:taxon-name><tp:taxon-name-part taxon-name-part-type="genus" reg="Anastrepha">A.</tp:taxon-name-part><tp:taxon-name-part taxon-name-part-type="species" reg="caballeroi">caballeroi</tp:taxon-name-part></tp:taxon-name></italic> individuals ranged from 0.0–1.6%. In our larger <abbrev xmlns:xlink="http://www.w3.org/1999/xlink" xlink:title="Cytochrome oxidase c subunit I" id="ABBRID0EVBBI" xlink:type="simple">COI</abbrev> dataset for <italic><tp:taxon-name><tp:taxon-name-part taxon-name-part-type="genus" reg="Anastrepha">Anastrepha</tp:taxon-name-part></tp:taxon-name></italic>, <italic><tp:taxon-name><tp:taxon-name-part taxon-name-part-type="genus" reg="Anastrepha">A.</tp:taxon-name-part><tp:taxon-name-part taxon-name-part-type="species" reg="caballeroi">caballeroi</tp:taxon-name-part></tp:taxon-name></italic> is nearest-neighbor to the undescribed <italic><tp:taxon-name><tp:taxon-name-part taxon-name-part-type="genus" reg="Anastrepha">Anastrepha</tp:taxon-name-part></tp:taxon-name></italic> sp. Yasuni 01 from Ecuador. One of the <italic><tp:taxon-name><tp:taxon-name-part taxon-name-part-type="genus" reg="Anastrepha">A.</tp:taxon-name-part><tp:taxon-name-part taxon-name-part-type="species" reg="caballeroi">caballeroi</tp:taxon-name-part></tp:taxon-name></italic> barcodes (<ext-link xmlns:xlink="http://www.w3.org/1999/xlink" ext-link-type="gen" xlink:href="MH070125" xlink:type="simple">MH070125</ext-link>) is more similar to <tp:taxon-name><tp:taxon-name-part taxon-name-part-type="genus" reg="Anastrepha">A.</tp:taxon-name-part></tp:taxon-name> sp. Yasuni 01 than other <italic><tp:taxon-name><tp:taxon-name-part taxon-name-part-type="genus" reg="Anastrepha">A.</tp:taxon-name-part><tp:taxon-name-part taxon-name-part-type="species" reg="caballeroi">caballeroi</tp:taxon-name-part></tp:taxon-name></italic>. However, all barcoded larval specimens of <italic><tp:taxon-name><tp:taxon-name-part taxon-name-part-type="genus" reg="Anastrepha">A.</tp:taxon-name-part><tp:taxon-name-part taxon-name-part-type="species" reg="caballeroi">caballeroi</tp:taxon-name-part></tp:taxon-name></italic> are best matches to adult <italic><tp:taxon-name><tp:taxon-name-part taxon-name-part-type="genus" reg="Anastrepha">A.</tp:taxon-name-part><tp:taxon-name-part taxon-name-part-type="species" reg="caballeroi">caballeroi</tp:taxon-name-part></tp:taxon-name></italic> sequences. BLAST searches were consistent with our new data, yielding only two good matches, both to <italic><tp:taxon-name><tp:taxon-name-part taxon-name-part-type="genus" reg="Anastrepha">A.</tp:taxon-name-part><tp:taxon-name-part taxon-name-part-type="species" reg="caballeroi">caballeroi</tp:taxon-name-part></tp:taxon-name></italic> (98.07%–100% sequence identity; <ext-link xmlns:xlink="http://www.w3.org/1999/xlink" ext-link-type="gen" xlink:href="KY428405" xlink:type="simple">KY428405</ext-link> and <ext-link xmlns:xlink="http://www.w3.org/1999/xlink" ext-link-type="gen" xlink:href="MH070125" xlink:type="simple">MH070125</ext-link>). Additionally, all thirteen larval barcodes returned consensus identifications of <italic><tp:taxon-name><tp:taxon-name-part taxon-name-part-type="genus" reg="Anastrepha">A.</tp:taxon-name-part><tp:taxon-name-part taxon-name-part-type="species" reg="caballeroi">caballeroi</tp:taxon-name-part></tp:taxon-name></italic> with three votes (<xref ref-type="bibr" rid="B39">Moore et al. in press</xref>).</p><fig id="F5" position="float" orientation="portrait"><object-id xmlns:xlink="http://www.w3.org/1999/xlink" content-type="doi" xlink:type="simple">10.3897/zookeys.1127.84628.figures20-25</object-id><object-id xmlns:xlink="http://www.w3.org/1999/xlink" content-type="arpha" xlink:type="simple">9D9FDBEC-AFB0-5413-9B12-3DD75904C391</object-id><label>Figures 20–25.</label><caption><p>Optical photomicrographs and scanning electron photomicrographs of third instar of <italic><tp:taxon-name><tp:taxon-name-part taxon-name-part-type="genus" reg="Anastrepha">Anastrepha</tp:taxon-name-part><tp:taxon-name-part taxon-name-part-type="species" reg="caballeroi">caballeroi</tp:taxon-name-part></tp:taxon-name></italic><bold>20</bold> cephaloskeleton, lateral view <bold>21</bold> cephaloskeleton, dorsal view <bold>22</bold> prothoracic spiracle, lateral view <bold>23</bold> prothoracic spiracle, dorsolateral view <bold>24</bold> caudal segment <bold>25</bold> anal lobe. Scale bars: 50 μm (<bold>22, 23</bold>); 100 μm (<bold>25</bold>); 200 μm (<bold>20, 21, 24</bold>).</p></caption><graphic xmlns:xlink="http://www.w3.org/1999/xlink" xlink:href="zookeys-1127-155_article-84628__-g005.jpg" position="float" orientation="portrait" xlink:type="simple" id="oo_765441.jpg"><uri content-type="original_file" xlink:type="simple">https://binary.pensoft.net/fig/765441</uri></graphic></fig><fig id="F6" position="float" orientation="portrait"><object-id xmlns:xlink="http://www.w3.org/1999/xlink" content-type="doi" xlink:type="simple">10.3897/zookeys.1127.84628.figures26-27</object-id><object-id xmlns:xlink="http://www.w3.org/1999/xlink" content-type="arpha" xlink:type="simple">15B49586-CCF0-553A-96D8-E675558383EF</object-id><label>Figures 26, 27.</label><caption><p>Scanning electron photomicrograph and optical photomicrograph of posterior spiracles of third instar of <italic><tp:taxon-name><tp:taxon-name-part taxon-name-part-type="genus" reg="Anastrepha">Anastrepha</tp:taxon-name-part><tp:taxon-name-part taxon-name-part-type="species" reg="caballeroi">caballeroi</tp:taxon-name-part></tp:taxon-name></italic>. Scale bars: 50 μm (<bold>26, 27</bold>).</p></caption><graphic xmlns:xlink="http://www.w3.org/1999/xlink" xlink:href="zookeys-1127-155_article-84628__-g006.jpg" position="float" orientation="portrait" xlink:type="simple" id="oo_765442.jpg"><uri content-type="original_file" xlink:type="simple">https://binary.pensoft.net/fig/765442</uri></graphic></fig></tp:treatment-sec><ref-list><ref id="B48"><mixed-citation xmlns:xlink="http://www.w3.org/1999/xlink" xlink:type="simple"><person-group><name name-style="western"><surname>Norrbom</surname><given-names>AL</given-names></name><name name-style="western"><surname>Rodriguez</surname><given-names>EJ</given-names></name><name name-style="western"><surname>Steck</surname><given-names>GJ</given-names></name><name name-style="western"><surname>Sutton</surname><given-names>BD</given-names></name><name name-style="western"><surname>Nolazco</surname><given-names>N</given-names></name></person-group> (<year>2015</year>) <article-title>New species and host plants of <italic><tp:taxon-name><tp:taxon-name-part taxon-name-part-type="genus">Anastrepha</tp:taxon-name-part></tp:taxon-name></italic> (<tp:taxon-name><tp:taxon-name-part taxon-name-part-type="order">Diptera</tp:taxon-name-part></tp:taxon-name>: <tp:taxon-name><tp:taxon-name-part taxon-name-part-type="family">Tephritidae</tp:taxon-name-part></tp:taxon-name>) primarily from Peru and Bolivia.</article-title><source>Zootaxa</source><volume>4041</volume>(<issue>1</issue>): <fpage>1</fpage>–<lpage>94</lpage>. <ext-link xlink:href="10.11646/zootaxa.4041.1.1" ext-link-type="doi" xlink:type="simple">https://doi.org/10.11646/zootaxa.4041.1.1</ext-link></mixed-citation></ref><ref id="B39"><mixed-citation xmlns:xlink="http://www.w3.org/1999/xlink" xlink:type="simple"><person-group><name name-style="western"><surname>Moore</surname><given-names>MR</given-names></name><name name-style="western"><surname>Steck</surname><given-names>GJ</given-names></name><name name-style="western"><surname>Rodriguez</surname><given-names>EJ</given-names></name><name name-style="western"><surname>Norrbom</surname><given-names>AL</given-names></name><name name-style="western"><surname>Ruiz-Arce</surname><given-names>R</given-names></name><name name-style="western"><surname>Tood</surname><given-names>TN</given-names></name><name name-style="western"><surname>Roberts</surname><given-names>CG</given-names></name><name name-style="western"><surname>Troya</surname><given-names>H</given-names></name><name name-style="western"><surname>Vilatuña</surname><given-names>JE</given-names></name><name name-style="western"><surname>Donoso</surname><given-names>DA</given-names></name><name name-style="western"><surname>Wiegmann</surname><given-names>BM</given-names></name><name name-style="western"><surname>Cassel</surname><given-names>BK</given-names></name><name name-style="western"><surname>Soghigian</surname><given-names>J</given-names></name><name name-style="western"><surname>Xuan</surname><given-names>J</given-names></name><name name-style="western"><surname>Muller</surname><given-names>A</given-names></name><name name-style="western"><surname>Gangadin</surname><given-names>A</given-names></name><name name-style="western"><surname>Nolazco</surname><given-names>N</given-names></name><name name-style="western"><surname>Rodriguez Clavijo</surname><given-names>PA</given-names></name><name name-style="western"><surname>Arevalo Peñaranda</surname><given-names>E</given-names></name><name name-style="western"><surname>Srivastava</surname><given-names>P</given-names></name><name name-style="western"><surname>Drovetski</surname><given-names>SV</given-names></name><name name-style="western"><surname>Quisberth Ramos</surname><given-names>E</given-names></name><name name-style="western"><surname>Lagrava Sánchez</surname><given-names>JJ</given-names></name><name name-style="western"><surname>Colque</surname><given-names>F</given-names></name><name name-style="western"><surname>Savaris</surname><given-names>M</given-names></name><name name-style="western"><surname>Lampert</surname><given-names>S</given-names></name><name name-style="western"><surname>Martinez</surname><given-names>J</given-names></name><name name-style="western"><surname>Canal</surname><given-names>NA</given-names></name><name name-style="western"><surname>Keil</surname><given-names>C</given-names></name><name name-style="western"><surname>Padilla</surname><given-names>A</given-names></name><name name-style="western"><surname>Tigrero</surname><given-names>JO</given-names></name><name name-style="western"><surname>Rodriguez</surname><given-names>P</given-names></name><name name-style="western"><surname>Peñaloza Barria</surname><given-names>Y</given-names></name><name name-style="western"><surname>Gripenberg</surname><given-names>S</given-names></name><name name-style="western"><surname>Rivera</surname><given-names>M</given-names></name><name name-style="western"><surname>Branham</surname><given-names>M</given-names></name></person-group> (<year>in press</year>) A COI DNA barcode library for <italic><tp:taxon-name><tp:taxon-name-part taxon-name-part-type="genus">Anastrepha</tp:taxon-name-part></tp:taxon-name></italic> Schiner (<tp:taxon-name><tp:taxon-name-part taxon-name-part-type="order">Diptera</tp:taxon-name-part></tp:taxon-name>: <tp:taxon-name><tp:taxon-name-part taxon-name-part-type="family">Tephritidae</tp:taxon-name-part></tp:taxon-name>). PLoS ONE.</mixed-citation></ref></ref-list></tp:taxon-treatment>
