# Supplementary material for: ﻿Exceptional larval morphology of nine species of the Anastrephamucronota species group (Diptera, Tephritidae)
Source: Zookeys. 2022 Nov 3;1127:155–215. doi: 10.3897/zookeys.1127.84628 (PMC9836592; doi:10.3897/zookeys.1127.84628)
Supplement: XML Treatment for Anastrepha crebra [file zookeys.1127.84628-treatment3.xml]

<!DOCTYPE tp:taxon-treatment
  PUBLIC "-//TaxonX//DTD Taxonomic Treatment Publishing DTD v0 20100105//EN" "tax-treatment-NSO.dtd">
<tp:taxon-treatment xmlns:tp="http://www.plazi.org/taxpub"><tp:treatment-meta><kwd-group><label>Taxon classification</label><kwd>
                <named-content content-type="kingdom">Animalia</named-content>
              </kwd><kwd>
                <named-content content-type="order">Diptera</named-content>
              </kwd><kwd>
                <named-content content-type="family">Tephritidae</named-content>
              </kwd></kwd-group><mixed-citation publication-type="journal"><person-group><name><surname>Rodriguez</surname><given-names>Erick J.</given-names></name><name><surname>Steck</surname><given-names>Gary J.</given-names></name><name><surname>Moore</surname><given-names>Matthew R.</given-names></name><name><surname>Norrbom</surname><given-names>Allen L.</given-names></name><name><surname>Diaz</surname><given-names>Jessica</given-names></name><name><surname>Somma</surname><given-names>Louis A.</given-names></name><name><surname>Ruiz-Arce</surname><given-names>Raul</given-names></name><name><surname>Sutton</surname><given-names>Bruce D.</given-names></name><name><surname>Nolazco</surname><given-names>Norma</given-names></name><name><surname>Muller</surname><given-names>Alies</given-names></name><name><surname>Branham</surname><given-names>Marc A.</given-names></name></person-group><article-title>﻿Exceptional larval morphology of nine species of the <italic><tp:taxon-name><tp:taxon-name-part taxon-name-part-type="genus" reg="Anastrepha">Anastrepha</tp:taxon-name-part><tp:taxon-name-part taxon-name-part-type="species" reg="mucronota">mucronota</tp:taxon-name-part></tp:taxon-name></italic> species group (<tp:taxon-name><tp:taxon-name-part taxon-name-part-type="order">Diptera</tp:taxon-name-part></tp:taxon-name>, <tp:taxon-name><tp:taxon-name-part taxon-name-part-type="family">Tephritidae</tp:taxon-name-part></tp:taxon-name>)</article-title><source>Zookeys</source><day>03</day><month>11</month><year>2022</year><volume>1127</volume><fpage>155</fpage><lpage>215</lpage><pub-id pub-id-type="doi">10.3897/zookeys.1127.84628</pub-id></mixed-citation></tp:treatment-meta><tp:nomenclature><label>﻿</label><tp:taxon-name>
              <object-id xmlns:xlink="http://www.w3.org/1999/xlink" content-type="arpha" xlink:type="simple">D651CF71-9C2D-5B75-BBD2-31E2E795D4F2</object-id>
              <tp:taxon-name-part taxon-name-part-type="genus" reg="Anastrepha">Anastrepha</tp:taxon-name-part>
              <tp:taxon-name-part taxon-name-part-type="species" reg="crebra">crebra</tp:taxon-name-part>
            </tp:taxon-name><tp:taxon-authority>Stone, 1942</tp:taxon-authority><xref ref-type="fig" rid="F7">Figs 28–32</xref><xref ref-type="fig" rid="F8">, 33–38</xref><xref ref-type="fig" rid="F9">, 39–40</xref></tp:nomenclature><tp:treatment-sec sec-type="material" id="SECID0ECJBI"><title>Material examined.</title><p>Peru • 4 larvae; Madre de Dios, Puerto Maldonado, Centro de Investigación y Capacitación Río Los Amigos (<abbrev xmlns:xlink="http://www.w3.org/1999/xlink" xlink:title="Madre de Dios, Puerto Maldonado, Centro de Investigación y Capacitación Río Los Amigos" id="ABBRID0EIJBI" xlink:type="simple">CICRA</abbrev>), trail 21; <named-content xmlns:xlink="http://www.w3.org/1999/xlink" content-type="dwc:verbatimCoordinates" xlink:type="simple"><named-content content-type="geo-json" specific-use="{&#34;type&#34;:&#34;Point&#34;,&#34;coordinates&#34;:[-70.088900,-12.572100]}" id="NCID0EPJBI" xlink:type="simple">12.5721°S, 70.0889°W</named-content></named-content>; 232 m a.s.l.; 22 Mar. 2016; N. Zenteno leg.; reared from fruit of <italic><tp:taxon-name><tp:taxon-name-part taxon-name-part-type="genus" reg="Quararibea">Quararibea</tp:taxon-name-part><tp:taxon-name-part taxon-name-part-type="species" reg="wittii">wittii</tp:taxon-name-part></tp:taxon-name></italic> K. Schumann and O. Ulbrich (<tp:taxon-name><tp:taxon-name-part taxon-name-part-type="family">Malvaceae</tp:taxon-name-part></tp:taxon-name>); <named-content xmlns:xlink="http://www.w3.org/1999/xlink" content-type="dwc:institutional_code" xlink:title="Florida State Collection of Arthropods" xlink:href="http://grbio.org/institution/florida-state-collection-arthropods-museum-entomology" xlink:type="simple">FSCA</named-content> (AP20180315.6–AP20180315.10, AP20180329.08, AP20210415.01).</p></tp:treatment-sec><tp:treatment-sec sec-type="diagnosis" id="SECID0EMKBI"><title>Diagnosis.</title><p><italic><tp:taxon-name><tp:taxon-name-part taxon-name-part-type="genus" reg="Anastrepha">Anastrepha</tp:taxon-name-part><tp:taxon-name-part taxon-name-part-type="species" reg="crebra">crebra</tp:taxon-name-part></tp:taxon-name></italic> can be distinguished from other species of <italic><tp:taxon-name><tp:taxon-name-part taxon-name-part-type="genus" reg="Anastrepha">Anastrepha</tp:taxon-name-part></tp:taxon-name></italic>, except <italic><tp:taxon-name><tp:taxon-name-part taxon-name-part-type="genus" reg="Anastrepha">A.</tp:taxon-name-part><tp:taxon-name-part taxon-name-part-type="species" reg="nolazcoae">nolazcoae</tp:taxon-name-part></tp:taxon-name></italic>, <italic><tp:taxon-name><tp:taxon-name-part taxon-name-part-type="genus" reg="Anastrepha">Anastrepha</tp:taxon-name-part></tp:taxon-name></italic> sp. Peru-82, and <tp:taxon-name><tp:taxon-name-part taxon-name-part-type="genus" reg="Anastrepha">Anastrepha</tp:taxon-name-part><tp:taxon-name-part taxon-name-part-type="authority">sp.</tp:taxon-name-part><tp:taxon-name-part taxon-name-part-type="uncertainty-rank">nr.</tp:taxon-name-part><tp:taxon-name-part taxon-name-part-type="species" reg="protuberans">protuberans</tp:taxon-name-part></tp:taxon-name>, by the fringed posterior margin of its oral ridges. <italic><tp:taxon-name><tp:taxon-name-part taxon-name-part-type="genus" reg="Anastrepha">Anastrepha</tp:taxon-name-part><tp:taxon-name-part taxon-name-part-type="species" reg="crebra">crebra</tp:taxon-name-part></tp:taxon-name></italic> differs from the latter three species in having fewer oral ridges, a higher number of trunks and tips of the posterior spiracular processes, and shorter spiracular opening length on the posterior spiracle (see Tables <xref ref-type="table" rid="T2">2</xref>–<xref ref-type="table" rid="T4">4</xref>).</p></tp:treatment-sec><tp:treatment-sec sec-type="description" id="SECID0EZMBI"><title>Description.</title><p><bold><italic>Habitus</italic>.</bold> Third instar elongate, cylindrical, tapered anteriorly and caudal end truncate; color creamy; amphipneustic. Length 6.83‒7.36 mm and width 1.10‒1.21 mm at the sixth abdominal segment.</p><p><bold><italic>Pseudocephalon</italic></bold> (Figs <xref ref-type="fig" rid="F7">28–31</xref>). Antenna and maxillary palp on moderately developed lobe. Antenna with cylindrical base and apical knob. Maxillary palp bearing three papilla sensilla, two knob sensilla; dorsolateral group of sensilla bearing two well-developed papilla sensilla, aligned at oblique angle to palp and surrounded by collar. Facial mask globular in lateral view. Preoral organ bearing one peg sensillum, located apically on small cylindrical lobe anterolateral to the mouthhook, with two or three adjacent irregular secondary lobes; preoral lobe elongate, broad, extending slightly posterior to preoral organ. Oral ridges in 13–15 rows, posterior margins fringed; accessory plates apparently in one series lateral to oral ridges covering a much smaller area than oral ridges, with fringed posterior margins. Labium narrow, surface channeled medially, ventrally with two visible sensilla on small tubercles.</p><p><bold><italic>Cephaloskeleton</italic></bold> (Figs <xref ref-type="fig" rid="F7">32</xref>–<xref ref-type="fig" rid="F8">34</xref>). Total length from tip of mouthhook to end of ventral cornu 1.08–1.13 mm. Mouthhook well sclerotized, black apically and basally; length a 0.23–0.29 mm; length b 0.16–0.17 mm; height c 0.16–0.20 mm; ratio a:b 1.44–1.71; ratio a:c 1.44–1.45. Tooth long, sharp, strongly curved, concave ventrally with medial carina, ventral surface smooth. Intermediate sclerite 0.18–0.20 mm long, 0.14 mm wide at ventral bridge. Epipharyngeal sclerite visible only in dorsal view, with medial lobe directed anteriorly. Labial sclerite robust, sclerotized, and triangular in dorsal view. Parastomal bar extending three-fourths length of intermediate sclerite. Dorsal arch 0.23–0.24 mm high. Dorsal cornu with well-defined sclerotized area adjacent to notch, 0.42–0.48 mm long. Dorsal bridge projecting anteriorly from dorsal cornu and sclerotized. Anterior sclerite irregularly shaped and sclerotized. Cornu notch (N) 0.36 mm long and cornu notch index (N/DC) 0.75–0.85. Ventral cornu with weakly defined sclerotized area. Pharyngeal filter with weakly sclerotized anterior bar and ridges forming a series of grooves along length of ventral cornu. Ventral cornu 0.62–0.65 mm long from pharyngeal bar to posterior end of grooves. Ventral cornu 1.4–1.5 × as long as sclerotized area of dorsal cornu.</p><p><bold><italic>Thoracic and abdominal segments</italic>.</bold> Thoracic segments with dorsal spinules conical, symmetrical to slightly curved posteriorly; dorsal spinules pattern in rows as follows: T1 with 9‒11 rows, forming scalloped plates; T2 with 3‒5 rows; T3 with one or two rows; ventral spinule pattern as follows: T1 with 11–15 rows; T2 and T3 lacking spinules. Abdominal segments (A1–A8) lacking dorsal spinules; ventral creeping welts present on all abdominal segments; ventral spinule pattern as follows: A1 with four rows; A2 with 8–10 rows; A3 with 10–13 rows; A4 with 12 rows; A5 with 11–13 rows; A6 with 11 or 12 rows, A7 with 9–11 rows; A8 with nine or ten rows. Additional three anterior and posterior and two lateral irregular rows of spinules surrounding anal lobes, spinules large, conical, distally sharp, pointing away from anal lobes.</p><p><bold><italic>Prothoracic spiracle</italic></bold> (Figs <xref ref-type="fig" rid="F8">35</xref>, <xref ref-type="fig" rid="F8">36</xref>). Bilobed, bearing 16–21 tubules, distally rounded and arranged in a single sinuous row. Spiracle distal width 0.22–0.24 mm; basal width 0.09‒0.10 mm at junction with trachea.</p><p><bold><italic>Caudal segment</italic></bold> (Figs <xref ref-type="fig" rid="F8">37</xref>, <xref ref-type="fig" rid="F8">38</xref>). Dorsal (D1 and D2) tubercles and sensilla moderately developed; D1 distinctly anterior to D2. Intermediate tubercles I1 and I2 and associated sensilla moderately developed; I1 ventral to I2. L1, V1, and V2 tubercles and associated sensilla weakly developed. Anal lobe entire and protuberant.</p><p><bold><italic>Posterior spiracle</italic></bold> (Figs <xref ref-type="fig" rid="F8">37</xref>, <xref ref-type="fig" rid="F9">39</xref>, <xref ref-type="fig" rid="F9">40</xref>). Located above horizontal midline. Posterior spiracle openings with thick rimae and numerous trabeculae; 58–73 µm long; 21‒25 µm wide; ratio length/width 2.8‒2.9. Ecdysial scar apparent. Felt chamber oval, 127‒135 µm in diameter at junction with trachea. Spiracular process SP-I comprising 14‒18 trunks and 33‒51 tips; ratio tips/trunks 2.4‒ 2.8; basal width 20‒30 µm; ratio basal width/length of spiracular opening 0.33‒0.41. SP-II comprising 5‒7 trunks and 11‒23 tips. SP-III comprising 8‒13 trunks and 21‒32 tips. SP-IV comprising 14‒20 trunks and 31‒39 tips; ratio tips/trunks 2.0‒2.2; basal width 16‒28 µm; ratio basal width/length of spiracular opening 0.28‒0.39.</p><fig id="F7" position="float" orientation="portrait"><object-id xmlns:xlink="http://www.w3.org/1999/xlink" content-type="doi" xlink:type="simple">10.3897/zookeys.1127.84628.figures28-32</object-id><object-id xmlns:xlink="http://www.w3.org/1999/xlink" content-type="arpha" xlink:type="simple">21A56F17-95F1-59E1-B27D-16E1D664515C</object-id><label>Figures 28–32.</label><caption><p>Scanning electron photomicrographs of third instar of <italic><tp:taxon-name><tp:taxon-name-part taxon-name-part-type="genus" reg="Anastrepha">Anastrepha</tp:taxon-name-part><tp:taxon-name-part taxon-name-part-type="species" reg="crebra">crebra</tp:taxon-name-part></tp:taxon-name></italic><bold>28</bold> pseudocephalon <bold>29</bold> oral ridges <bold>30</bold> antenna and maxillary palp <bold>31</bold> preoral organ <bold>32</bold> ventral surface of mouthhook. Scale bars: 30 μm (<bold>30, 31</bold>); 50 μm (<bold>32</bold>); 80 μm (<bold>29</bold>); 200 μm (<bold>28</bold>).</p></caption><graphic xmlns:xlink="http://www.w3.org/1999/xlink" xlink:href="zookeys-1127-155_article-84628__-g007.jpg" position="float" orientation="portrait" xlink:type="simple" id="oo_765443.jpg"><uri content-type="original_file" xlink:type="simple">https://binary.pensoft.net/fig/765443</uri></graphic></fig></tp:treatment-sec><tp:treatment-sec sec-type="distribution" id="SECID0EARBI"><title>Distribution.</title><p><italic><tp:taxon-name><tp:taxon-name-part taxon-name-part-type="genus" reg="Anastrepha">Anastrepha</tp:taxon-name-part><tp:taxon-name-part taxon-name-part-type="species" reg="crebra">crebra</tp:taxon-name-part></tp:taxon-name></italic> is known from Mexico, Guatemala, Nicaragua, Costa Rica, Panama, Ecuador (<xref ref-type="bibr" rid="B42">Norrbom 2004</xref>; CoFFHI 2020), and Colombia (<xref ref-type="bibr" rid="B55">Rodríguez Clavijo et al. 2018</xref>). It is recorded for the first time from Peru.</p><fig id="F8" position="float" orientation="portrait"><object-id xmlns:xlink="http://www.w3.org/1999/xlink" content-type="doi" xlink:type="simple">10.3897/zookeys.1127.84628.figures33-38</object-id><object-id xmlns:xlink="http://www.w3.org/1999/xlink" content-type="arpha" xlink:type="simple">8F162738-431D-55E2-BAEF-1BC5A3D0699C</object-id><label>Figures 33–38.</label><caption><p>Optical photomicrographs and scanning electron photomicrographs of third instar of <italic><tp:taxon-name><tp:taxon-name-part taxon-name-part-type="genus" reg="Anastrepha">Anastrepha</tp:taxon-name-part><tp:taxon-name-part taxon-name-part-type="species" reg="crebra">crebra</tp:taxon-name-part></tp:taxon-name></italic><bold>33</bold> cephaloskeleton, lateral view <bold>34</bold> cephaloskeleton, dorsal view <bold>35</bold> prothoracic spiracle, lateral view <bold>36</bold> prothoracic spiracle, dorsolateral view <bold>37</bold> caudal segment <bold>38</bold> anal lobe. Scale bars: 50 μm (<bold>35, 38</bold>); 100 μm (<bold>36</bold>); 200 μm (<bold>33, 34, 37</bold>).</p></caption><graphic xmlns:xlink="http://www.w3.org/1999/xlink" xlink:href="zookeys-1127-155_article-84628__-g008.jpg" position="float" orientation="portrait" xlink:type="simple" id="oo_765444.jpg"><uri content-type="original_file" xlink:type="simple">https://binary.pensoft.net/fig/765444</uri></graphic></fig></tp:treatment-sec><tp:treatment-sec sec-type="biology" id="SECID0EDTBI"><title>Biology.</title><p>This species was reared from fruit of <italic><tp:taxon-name><tp:taxon-name-part taxon-name-part-type="genus" reg="Quararibea">Quararibea</tp:taxon-name-part><tp:taxon-name-part taxon-name-part-type="species" reg="wittii">wittii</tp:taxon-name-part></tp:taxon-name></italic>, a new host plant record for <italic><tp:taxon-name><tp:taxon-name-part taxon-name-part-type="genus" reg="Anastrepha">A.</tp:taxon-name-part><tp:taxon-name-part taxon-name-part-type="species" reg="crebra">crebra</tp:taxon-name-part></tp:taxon-name></italic>. It has been previously reared from fruits of <italic><tp:taxon-name><tp:taxon-name-part taxon-name-part-type="genus" reg="Quararibea">Quararibea</tp:taxon-name-part><tp:taxon-name-part taxon-name-part-type="species" reg="asterolepis">asterolepis</tp:taxon-name-part></tp:taxon-name></italic> Pittier (<tp:taxon-name><tp:taxon-name-part taxon-name-part-type="family">Malvaceae</tp:taxon-name-part></tp:taxon-name>) (<xref ref-type="bibr" rid="B63">Stone 1942</xref>), <italic><tp:taxon-name><tp:taxon-name-part taxon-name-part-type="genus" reg="Quararibea">Quararibea</tp:taxon-name-part><tp:taxon-name-part taxon-name-part-type="species" reg="funebris">funebris</tp:taxon-name-part></tp:taxon-name></italic> (La Llave) Vischer (<tp:taxon-name><tp:taxon-name-part taxon-name-part-type="family">Malvaceae</tp:taxon-name-part></tp:taxon-name>) (<xref ref-type="bibr" rid="B29">Hernández-Ortiz and Pérez-Alonso 1993</xref>; <xref ref-type="bibr" rid="B3">Aluja et al. 2000</xref>), and <italic><tp:taxon-name><tp:taxon-name-part taxon-name-part-type="genus" reg="Quararibea">Quararibea</tp:taxon-name-part><tp:taxon-name-part taxon-name-part-type="species" reg="yunckeri">yunckeri</tp:taxon-name-part></tp:taxon-name></italic> Standl. (<tp:taxon-name><tp:taxon-name-part taxon-name-part-type="family">Malvaceae</tp:taxon-name-part></tp:taxon-name>) (<xref ref-type="bibr" rid="B4">Aluja et al. 2003</xref>).</p><fig id="F9" position="float" orientation="portrait"><object-id xmlns:xlink="http://www.w3.org/1999/xlink" content-type="doi" xlink:type="simple">10.3897/zookeys.1127.84628.figures39-40</object-id><object-id xmlns:xlink="http://www.w3.org/1999/xlink" content-type="arpha" xlink:type="simple">94F5DF91-5094-5E17-924A-5C004C11E1BA</object-id><label>Figures 39–40.</label><caption><p>Scanning electron photomicrograph and optical photomicrograph of posterior spiracles of third instar of <italic><tp:taxon-name><tp:taxon-name-part taxon-name-part-type="genus" reg="Anastrepha">Anastrepha</tp:taxon-name-part><tp:taxon-name-part taxon-name-part-type="species" reg="crebra">crebra</tp:taxon-name-part></tp:taxon-name></italic>. Scale bars: 50 μm (<bold>40</bold>); 150 μm (<bold>39</bold>).</p></caption><graphic xmlns:xlink="http://www.w3.org/1999/xlink" xlink:href="zookeys-1127-155_article-84628__-g009.jpg" position="float" orientation="portrait" xlink:type="simple" id="oo_765445.jpg"><uri content-type="original_file" xlink:type="simple">https://binary.pensoft.net/fig/765445</uri></graphic></fig></tp:treatment-sec><tp:treatment-sec sec-type="Molecular identification" id="SECID0E2WBI"><title>Molecular identification.</title><p><abbrev xmlns:xlink="http://www.w3.org/1999/xlink" xlink:title="Cytochrome oxidase c subunit I" id="ABBRID0EBXBI" xlink:type="simple">COI</abbrev> barcodes were generated from three larvae and three adults submitted to GenBank (<ext-link xmlns:xlink="http://www.w3.org/1999/xlink" ext-link-type="gen" xlink:href="MT655069" xlink:type="simple">MT655069</ext-link>–<ext-link xmlns:xlink="http://www.w3.org/1999/xlink" ext-link-type="gen" xlink:href="MT655074" xlink:type="simple">MT655074</ext-link>). These data further confirm the identity of the described larvae. K2P distances among <italic><tp:taxon-name><tp:taxon-name-part taxon-name-part-type="genus" reg="Anastrepha">A.</tp:taxon-name-part><tp:taxon-name-part taxon-name-part-type="species" reg="crebra">crebra</tp:taxon-name-part></tp:taxon-name></italic> larvae and the 14 available adult sequences (<ext-link xmlns:xlink="http://www.w3.org/1999/xlink" ext-link-type="gen" xlink:href="KY428335" xlink:type="simple">KY428335</ext-link>, <ext-link xmlns:xlink="http://www.w3.org/1999/xlink" ext-link-type="gen" xlink:href="MK758576" xlink:type="simple">MK758576</ext-link>, <ext-link xmlns:xlink="http://www.w3.org/1999/xlink" ext-link-type="gen" xlink:href="MK758598" xlink:type="simple">MK758598</ext-link>, <ext-link xmlns:xlink="http://www.w3.org/1999/xlink" ext-link-type="gen" xlink:href="MK759164" xlink:type="simple">MK759164</ext-link>, <ext-link xmlns:xlink="http://www.w3.org/1999/xlink" ext-link-type="gen" xlink:href="MK759601" xlink:type="simple">MK759601</ext-link>, <ext-link xmlns:xlink="http://www.w3.org/1999/xlink" ext-link-type="gen" xlink:href="MK767247" xlink:type="simple">MK767247</ext-link>, <ext-link xmlns:xlink="http://www.w3.org/1999/xlink" ext-link-type="gen" xlink:href="MK767700" xlink:type="simple">MK767700</ext-link>, <ext-link xmlns:xlink="http://www.w3.org/1999/xlink" ext-link-type="gen" xlink:href="MK768011" xlink:type="simple">MK768011</ext-link>, <ext-link xmlns:xlink="http://www.w3.org/1999/xlink" ext-link-type="gen" xlink:href="MK768248" xlink:type="simple">MK768248</ext-link>, <ext-link xmlns:xlink="http://www.w3.org/1999/xlink" ext-link-type="gen" xlink:href="MK768483" xlink:type="simple">MK768483</ext-link>, <ext-link xmlns:xlink="http://www.w3.org/1999/xlink" ext-link-type="gen" xlink:href="MK769383" xlink:type="simple">MK769383</ext-link>, <ext-link xmlns:xlink="http://www.w3.org/1999/xlink" ext-link-type="gen" xlink:href="MK770033" xlink:type="simple">MK770033</ext-link>, <ext-link xmlns:xlink="http://www.w3.org/1999/xlink" ext-link-type="gen" xlink:href="MT655069" xlink:type="simple">MT655069</ext-link>–<ext-link xmlns:xlink="http://www.w3.org/1999/xlink" ext-link-type="gen" xlink:href="MT655071" xlink:type="simple">MT655071</ext-link>) ranged from 0.0–3.0%. BLAST searches were consistent with our new data, yielding good matches only to <italic><tp:taxon-name><tp:taxon-name-part taxon-name-part-type="genus" reg="Anastrepha">A.</tp:taxon-name-part><tp:taxon-name-part taxon-name-part-type="species" reg="crebra">crebra</tp:taxon-name-part></tp:taxon-name></italic> (97.00–100.00% sequence identity). Additionally, all three larval barcodes returned consensus identifications of <italic><tp:taxon-name><tp:taxon-name-part taxon-name-part-type="genus" reg="Anastrepha">A.</tp:taxon-name-part><tp:taxon-name-part taxon-name-part-type="species" reg="crebra">crebra</tp:taxon-name-part></tp:taxon-name></italic> with three votes (<xref ref-type="bibr" rid="B39">Moore et al. in press</xref>).</p></tp:treatment-sec><tp:treatment-sec><!--Section generated to contain objects referenced in tp:taxon-treatment.--><table-wrap id="T2" position="float" orientation="portrait"><label>Table 2.</label><caption><p>Diagnostic characters of the pseudocephalon of species within the <italic><tp:taxon-name><tp:taxon-name-part taxon-name-part-type="genus" reg="Anastrepha"/><tp:taxon-name-part taxon-name-part-type="species" reg="mucronota">mucronota</tp:taxon-name-part></tp:taxon-name></italic> group.</p></caption><table id="TID0E2ODI" rules="all"><tbody><tr><th rowspan="2" colspan="1">Species</th><th rowspan="2" colspan="1">Location of preroal organ</th><th rowspan="2" colspan="1">Shape of preoral lobe</th><th rowspan="1" colspan="2">Oral ridges</th><th rowspan="1" colspan="2">Accessory plates</th><th rowspan="1" colspan="2">Mouthhook</th><th rowspan="2" colspan="1">No. of comb-like processes</th></tr><tr><th rowspan="1" colspan="1">Number</th><th rowspan="1" colspan="1">Posterior margins</th><th rowspan="1" colspan="1">Number</th><th rowspan="1" colspan="1">Posterior margins</th><th rowspan="1" colspan="1">Ventral surface</th><th rowspan="1" colspan="1">Length b (mm)</th></tr><tr><td rowspan="1" colspan="1">
                      <italic>
                        <tp:taxon-name><tp:taxon-name-part taxon-name-part-type="genus" reg="Anastrepha">A.</tp:taxon-name-part><tp:taxon-name-part taxon-name-part-type="species" reg="aphelocentema">aphelocentema</tp:taxon-name-part></tp:taxon-name>
                      </italic>
                    </td><td rowspan="1" colspan="1">Lateral to MH</td><td rowspan="1" colspan="1">Long, narrow, with 3–4 petal-like lobes adjacent to preoral organ</td><td rowspan="1" colspan="1">12‒14</td><td rowspan="1" colspan="1">Finely serrate or entire</td><td rowspan="1" colspan="1">15‒17; mostly in one series</td><td rowspan="1" colspan="1">Finely serrate or entire</td><td rowspan="1" colspan="1">Concave, Rough</td><td rowspan="1" colspan="1">0.22</td><td rowspan="1" colspan="1">Absent</td></tr><tr><td rowspan="1" colspan="1">
                      <italic>
                        <tp:taxon-name><tp:taxon-name-part taxon-name-part-type="genus" reg="Anastrepha">A.</tp:taxon-name-part><tp:taxon-name-part taxon-name-part-type="species" reg="caballeroi">caballeroi</tp:taxon-name-part></tp:taxon-name>
                      </italic>
                    </td><td rowspan="1" colspan="1">Anterolateral to MH</td><td rowspan="1" colspan="1">Long, narrow, split apically, extending posterior to preoral organ</td><td rowspan="1" colspan="1">14‒15</td><td rowspan="1" colspan="1">Entire or undulant</td><td rowspan="1" colspan="1">27‒36, covering a much larger area than oral ridges</td><td rowspan="1" colspan="1">Dentate</td><td rowspan="1" colspan="1">Concave, eroded</td><td rowspan="1" colspan="1">0.21–0.23</td><td rowspan="1" colspan="1">Absent</td></tr><tr><td rowspan="1" colspan="1">
                      <italic>
                        <tp:taxon-name><tp:taxon-name-part taxon-name-part-type="genus" reg="Anastrepha">A.</tp:taxon-name-part><tp:taxon-name-part taxon-name-part-type="species" reg="crebra">crebra</tp:taxon-name-part></tp:taxon-name>
                      </italic>
                    </td><td rowspan="1" colspan="1">Anterolateral to MH</td><td rowspan="1" colspan="1">Long, broad, extending posterior to preoral organ</td><td rowspan="1" colspan="1">13‒15</td><td rowspan="1" colspan="1">Fringed</td><td rowspan="1" colspan="1">Present; apparently in one series</td><td rowspan="1" colspan="1">Fringed</td><td rowspan="1" colspan="1">Concave, medial carina, smooth</td><td rowspan="1" colspan="1">0.16–0.17</td><td rowspan="1" colspan="1">Absent</td></tr><tr><td rowspan="1" colspan="1">
                      <italic>
                        <tp:taxon-name><tp:taxon-name-part taxon-name-part-type="genus" reg="Anastrepha">A.</tp:taxon-name-part><tp:taxon-name-part taxon-name-part-type="species" reg="haplacantha">haplacantha</tp:taxon-name-part></tp:taxon-name>
                      </italic>
                    </td><td rowspan="1" colspan="1">Lateral to MH</td><td rowspan="1" colspan="1">Long, narrow, with 3–5 single or bifid secondary lobes adjacent to preoral organ</td><td rowspan="1" colspan="1">19‒20</td><td rowspan="1" colspan="1">Dentate with long moderately spaced projections</td><td rowspan="1" colspan="1">Numerous plates</td><td rowspan="1" colspan="1">Fringed</td><td rowspan="1" colspan="1">Concave, apparently smooth</td><td rowspan="1" colspan="1">0.21–0.22</td><td rowspan="1" colspan="1">Absent</td></tr><tr><td rowspan="1" colspan="1">
                      <italic>
                        <tp:taxon-name><tp:taxon-name-part taxon-name-part-type="genus" reg="Anastrepha">A.</tp:taxon-name-part><tp:taxon-name-part taxon-name-part-type="species" reg="korytkowskii">korytkowskii</tp:taxon-name-part></tp:taxon-name>
                      </italic>
                    </td><td rowspan="1" colspan="1">Anterior to MH</td><td rowspan="1" colspan="1">Short, irregular-rounded lobe, smaller than preoral organ</td><td rowspan="1" colspan="1">12‒14</td><td rowspan="1" colspan="1">Irregularly dentate and entire</td><td rowspan="1" colspan="1">14‒20; plates in one series</td><td rowspan="1" colspan="1">Fringed</td><td rowspan="1" colspan="1">Concave, eroded</td><td rowspan="1" colspan="1">0.10‒0.13</td><td rowspan="1" colspan="1">3–5</td></tr><tr><td rowspan="1" colspan="1">
                      <italic>
                        <tp:taxon-name><tp:taxon-name-part taxon-name-part-type="genus" reg="Anastrepha">A.</tp:taxon-name-part><tp:taxon-name-part taxon-name-part-type="species" reg="mucronota">mucronota</tp:taxon-name-part></tp:taxon-name>
                      </italic>
                    </td><td rowspan="1" colspan="1">?</td><td rowspan="1" colspan="1">?</td><td rowspan="1" colspan="1">13‒15</td><td rowspan="1" colspan="1">?</td><td rowspan="1" colspan="1">?</td><td rowspan="1" colspan="1">?</td><td rowspan="1" colspan="1">?</td><td rowspan="1" colspan="1">?</td><td rowspan="1" colspan="1">?</td></tr><tr><td rowspan="1" colspan="1">
                      <italic>
                        <tp:taxon-name><tp:taxon-name-part taxon-name-part-type="genus" reg="Anastrepha">A.</tp:taxon-name-part><tp:taxon-name-part taxon-name-part-type="species" reg="nolazcoae">nolazcoae</tp:taxon-name-part></tp:taxon-name>
                      </italic>
                    </td><td rowspan="1" colspan="1">Anterior to MH</td><td rowspan="1" colspan="1">Short, narrow, extends to posterior middle of preoral organ</td><td rowspan="1" colspan="1">16‒19</td><td rowspan="1" colspan="1">Fringed, 3–4 posterior ridges entire</td><td rowspan="1" colspan="1">~ 36; medial and posterior plates in two series</td><td rowspan="1" colspan="1">Fringed</td><td rowspan="1" colspan="1">Concave, Smooth</td><td rowspan="1" colspan="1">0.12–0.15</td><td rowspan="1" colspan="1">6–8</td></tr><tr><td rowspan="1" colspan="1"><italic><tp:taxon-name><tp:taxon-name-part taxon-name-part-type="genus" reg="Anastrepha">Anastrepha</tp:taxon-name-part></tp:taxon-name></italic> sp. Peru-82</td><td rowspan="1" colspan="1">Anterior to MH</td><td rowspan="1" colspan="1">Short, broad, irregular shape, larger than preoral organ</td><td rowspan="1" colspan="1">22‒23</td><td rowspan="1" colspan="1">Densely fringed, posterior ridges dentate</td><td rowspan="1" colspan="1">Numerous plates, overlapping with oral ridges</td><td rowspan="1" colspan="1">Fringed</td><td rowspan="1" colspan="1">Concave, medial carina, smooth</td><td rowspan="1" colspan="1">0.18‒0.20</td><td rowspan="1" colspan="1">Absent</td></tr><tr><td rowspan="1" colspan="1"><tp:taxon-name><tp:taxon-name-part taxon-name-part-type="genus" reg="Anastrepha">Anastrepha</tp:taxon-name-part></tp:taxon-name> sp. <tp:taxon-name><tp:taxon-name-part taxon-name-part-type="genus" reg="Anastrepha"/><tp:taxon-name-part taxon-name-part-type="uncertainty-rank">nr.</tp:taxon-name-part><tp:taxon-name-part taxon-name-part-type="species" reg="protuberans">protuberans</tp:taxon-name-part></tp:taxon-name></td><td rowspan="1" colspan="1">Lateral to MH</td><td rowspan="1" colspan="1">Long, narrow</td><td rowspan="1" colspan="1">18‒23</td><td rowspan="1" colspan="1">Fringed</td><td rowspan="1" colspan="1">Present; apparently in one series</td><td rowspan="1" colspan="1">Fringed</td><td rowspan="1" colspan="1">Concave, smooth</td><td rowspan="1" colspan="1">0.24‒0.25</td><td rowspan="1" colspan="1">Absent</td></tr><tr><td rowspan="1" colspan="1"><italic><tp:taxon-name><tp:taxon-name-part taxon-name-part-type="genus" reg="Anastrepha">Anastrepha</tp:taxon-name-part></tp:taxon-name></italic> sp. Sur-16</td><td rowspan="1" colspan="1">Anterior to MH</td><td rowspan="1" colspan="1">Short-elongate, narrow, extends partially posterior to preoral organ</td><td rowspan="1" colspan="1">13‒16</td><td rowspan="1" colspan="1">Dentate with long closely spaced projections, 2–3 posterior ridges entire</td><td rowspan="1" colspan="1">Numerous plates; plates in two or more series</td><td rowspan="1" colspan="1">Fringed</td><td rowspan="1" colspan="1">Concave, eroded</td><td rowspan="1" colspan="1">0.16‒0.17</td><td rowspan="1" colspan="1">7–9</td></tr></tbody></table><table-wrap-foot><fn><p>(?) Unknown data from previous studies.</p></fn></table-wrap-foot></table-wrap><table-wrap id="T4" position="float" orientation="portrait"><label>Table 4.</label><caption><p>Diagnostic characters of the caudal segment of species within the <italic><tp:taxon-name><tp:taxon-name-part taxon-name-part-type="genus" reg="Anastrepha"/><tp:taxon-name-part taxon-name-part-type="species" reg="mucronota">mucronota</tp:taxon-name-part></tp:taxon-name></italic> group.</p></caption><table id="TID0EWLAK" rules="all"><tbody><tr><th rowspan="2" colspan="1">Species</th><th rowspan="1" colspan="4">Posterior spiracle (SP-I and SP-IV)</th><th rowspan="2" colspan="1">Anal lobe</th></tr><tr><th rowspan="1" colspan="1">Length of spiracular opening (μm)</th><th rowspan="1" colspan="1">No. of trunks</th><th rowspan="1" colspan="1">No. of tips</th><th rowspan="1" colspan="1">Basal width (μm)</th></tr><tr><td rowspan="1" colspan="1">
                      <italic>
                        <tp:taxon-name><tp:taxon-name-part taxon-name-part-type="genus" reg="Anastrepha">A.</tp:taxon-name-part><tp:taxon-name-part taxon-name-part-type="species" reg="aphelocentema">aphelocentema</tp:taxon-name-part></tp:taxon-name>
                      </italic>
                    </td><td rowspan="1" colspan="1">94–101</td><td rowspan="1" colspan="1">SP-I 4‒9; SP-IV 3‒7</td><td rowspan="1" colspan="1">SP-I 12‒21; SP-IV 10‒15</td><td rowspan="1" colspan="1">SP-I 9‒12; SP-IV 9‒10</td><td rowspan="1" colspan="1">Grooved, entire</td></tr><tr><td rowspan="1" colspan="1">
                      <italic>
                        <tp:taxon-name><tp:taxon-name-part taxon-name-part-type="genus" reg="Anastrepha">A.</tp:taxon-name-part><tp:taxon-name-part taxon-name-part-type="species" reg="caballeroi">caballeroi</tp:taxon-name-part></tp:taxon-name>
                      </italic>
                    </td><td rowspan="1" colspan="1">76–89</td><td rowspan="1" colspan="1">SP-I 5‒8; SP IV 4‒7</td><td rowspan="1" colspan="1">SP I 10‒18; SP IV 7‒17</td><td rowspan="1" colspan="1">SP I 7‒13; SP IV 5‒7</td><td rowspan="1" colspan="1">Entire</td></tr><tr><td rowspan="1" colspan="1">
                      <italic>
                        <tp:taxon-name><tp:taxon-name-part taxon-name-part-type="genus" reg="Anastrepha">A.</tp:taxon-name-part><tp:taxon-name-part taxon-name-part-type="species" reg="crebra">crebra</tp:taxon-name-part></tp:taxon-name>
                      </italic>
                    </td><td rowspan="1" colspan="1">58–73</td><td rowspan="1" colspan="1">SP-I 14‒18; SP IV 14‒20</td><td rowspan="1" colspan="1">SP I 33‒51; SP IV 31‒39</td><td rowspan="1" colspan="1">SP I 20‒30; SP IV 16‒28</td><td rowspan="1" colspan="1">Entire</td></tr><tr><td rowspan="1" colspan="1">
                      <italic>
                        <tp:taxon-name><tp:taxon-name-part taxon-name-part-type="genus" reg="Anastrepha">A.</tp:taxon-name-part><tp:taxon-name-part taxon-name-part-type="species" reg="haplacantha">haplacantha</tp:taxon-name-part></tp:taxon-name>
                      </italic>
                    </td><td rowspan="1" colspan="1">69–80</td><td rowspan="1" colspan="1">SP-I 9‒12; SP IV 9‒12</td><td rowspan="1" colspan="1">SP I 13‒27; SP IV 16‒23</td><td rowspan="1" colspan="1">SP I 12‒18; SP IV 14‒15</td><td rowspan="1" colspan="1">Entire</td></tr><tr><td rowspan="1" colspan="1">
                      <italic>
                        <tp:taxon-name><tp:taxon-name-part taxon-name-part-type="genus" reg="Anastrepha">A.</tp:taxon-name-part><tp:taxon-name-part taxon-name-part-type="species" reg="korytkowskii">korytkowskii</tp:taxon-name-part></tp:taxon-name>
                      </italic>
                    </td><td rowspan="1" colspan="1">56–77</td><td rowspan="1" colspan="1">SP-I 9‒15; SP-IV 8‒15</td><td rowspan="1" colspan="1">SP-I 21‒33; SP-IV 17‒31</td><td rowspan="1" colspan="1">SP-I 14‒28; SP-IV 12‒21</td><td rowspan="1" colspan="1">Entire</td></tr><tr><td rowspan="1" colspan="1">
                      <italic>
                        <tp:taxon-name><tp:taxon-name-part taxon-name-part-type="genus" reg="Anastrepha">A.</tp:taxon-name-part><tp:taxon-name-part taxon-name-part-type="species" reg="mucronota">mucronota</tp:taxon-name-part></tp:taxon-name>
                      </italic>
                    </td><td rowspan="1" colspan="1">~100</td><td rowspan="1" colspan="1">SPI ~8‒9; SP IV ~7‒8</td><td rowspan="1" colspan="1">SPI 12; SP IV 11</td><td rowspan="1" colspan="1">?</td><td rowspan="1" colspan="1">?</td></tr><tr><td rowspan="1" colspan="1">
                      <italic>
                        <tp:taxon-name><tp:taxon-name-part taxon-name-part-type="genus" reg="Anastrepha">A.</tp:taxon-name-part><tp:taxon-name-part taxon-name-part-type="species" reg="nolazcoae">nolazcoae</tp:taxon-name-part></tp:taxon-name>
                      </italic>
                    </td><td rowspan="1" colspan="1">83–108</td><td rowspan="1" colspan="1">SP-I 8‒11; SP IV 4‒12</td><td rowspan="1" colspan="1">SP I 9‒26; SP IV 8‒24</td><td rowspan="1" colspan="1">SP I 9‒15; SP IV 7‒12</td><td rowspan="1" colspan="1">Entire</td></tr><tr><td rowspan="1" colspan="1"><italic><tp:taxon-name><tp:taxon-name-part taxon-name-part-type="genus" reg="Anastrepha">Anastrepha</tp:taxon-name-part></tp:taxon-name></italic> sp. Peru-82</td><td rowspan="1" colspan="1">84–97</td><td rowspan="1" colspan="1">SP- I 9‒11; SP-IV 7‒11</td><td rowspan="1" colspan="1">SP-I 12‒20; SP-IV 13‒16</td><td rowspan="1" colspan="1">SPI 12‒15; SP IV 9‒19</td><td rowspan="1" colspan="1">Entire</td></tr><tr><td rowspan="1" colspan="1">
                      <tp:taxon-name><tp:taxon-name-part taxon-name-part-type="genus" reg="Anastrepha">Anastrepha</tp:taxon-name-part><tp:taxon-name-part taxon-name-part-type="authority">sp.</tp:taxon-name-part><tp:taxon-name-part taxon-name-part-type="uncertainty-rank">nr.</tp:taxon-name-part><tp:taxon-name-part taxon-name-part-type="species" reg="protuberans">protuberans</tp:taxon-name-part></tp:taxon-name>
                    </td><td rowspan="1" colspan="1">122–145</td><td rowspan="1" colspan="1">SP- I 5‒11; SP-IV 7‒10</td><td rowspan="1" colspan="1">SP-I 9‒20; SP-IV 14‒21</td><td rowspan="1" colspan="1">SPI 8‒11; SP IV 9‒12</td><td rowspan="1" colspan="1">Entire</td></tr><tr><td rowspan="1" colspan="1"><italic><tp:taxon-name><tp:taxon-name-part taxon-name-part-type="genus" reg="Anastrepha">Anastrepha</tp:taxon-name-part></tp:taxon-name></italic> sp. Sur-16</td><td rowspan="1" colspan="1">69–80</td><td rowspan="1" colspan="1">SP- I 13‒18; SP-IV 13‒17</td><td rowspan="1" colspan="1">SP-I 19‒34; SP-IV 25‒40</td><td rowspan="1" colspan="1">SPI 29‒36; SP IV 23‒34</td><td rowspan="1" colspan="1">Entire</td></tr></tbody></table><table-wrap-foot><fn><p>(?) Unknown data from previous studies.</p></fn></table-wrap-foot></table-wrap></tp:treatment-sec><ref-list><ref id="B42"><mixed-citation xmlns:xlink="http://www.w3.org/1999/xlink" xlink:type="simple"><person-group><name name-style="western"><surname>Norrbom</surname><given-names>AL</given-names></name></person-group> (<year>2004</year>) Host plant database for <italic><tp:taxon-name><tp:taxon-name-part taxon-name-part-type="genus">Anastrepha</tp:taxon-name-part></tp:taxon-name></italic> and <italic><tp:taxon-name><tp:taxon-name-part taxon-name-part-type="genus">Toxotrypana</tp:taxon-name-part></tp:taxon-name></italic> (<tp:taxon-name><tp:taxon-name-part taxon-name-part-type="order">Diptera</tp:taxon-name-part></tp:taxon-name>: <tp:taxon-name><tp:taxon-name-part taxon-name-part-type="family">Tephritidae</tp:taxon-name-part></tp:taxon-name>: <tp:taxon-name><tp:taxon-name-part taxon-name-part-type="tribe">Toxotrypanini</tp:taxon-name-part></tp:taxon-name>). <tp:taxon-name><tp:taxon-name-part taxon-name-part-type="order">Diptera</tp:taxon-name-part></tp:taxon-name> Data Dissemination Disk (CD-ROM) 2.</mixed-citation></ref><ref id="B55"><mixed-citation xmlns:xlink="http://www.w3.org/1999/xlink" xlink:type="simple"><person-group><name name-style="western"><surname>Rodríguez Clavijo</surname><given-names>PA</given-names></name><name name-style="western"><surname>Norrbom</surname><given-names>AL</given-names></name><name name-style="western"><surname>Arévalo Peñaranda</surname><given-names>E</given-names></name><name name-style="western"><surname>Balseiro Tehran</surname><given-names>F</given-names></name><name name-style="western"><surname>Díaz</surname><given-names>PA</given-names></name><name name-style="western"><surname>Benitez</surname><given-names>MC</given-names></name><name name-style="western"><surname>Gallego</surname><given-names>J</given-names></name><name name-style="western"><surname>Cruz</surname><given-names>MI</given-names></name><name name-style="western"><surname>Montes</surname><given-names>JM</given-names></name><name name-style="western"><surname>Rodriguez</surname><given-names>EJ</given-names></name><name name-style="western"><surname>Steck</surname><given-names>GJ</given-names></name><name name-style="western"><surname>Sutton</surname><given-names>BD</given-names></name><name name-style="western"><surname>Quisberth Ramos</surname><given-names>E</given-names></name><name name-style="western"><surname>Lagrava Sánchez</surname><given-names>JJ</given-names></name><name name-style="western"><surname>Colque</surname><given-names>F</given-names></name></person-group> (<year>2018</year>) <article-title>New records of <italic><tp:taxon-name><tp:taxon-name-part taxon-name-part-type="genus">Anastrepha</tp:taxon-name-part></tp:taxon-name></italic> (<tp:taxon-name><tp:taxon-name-part taxon-name-part-type="order">Diptera</tp:taxon-name-part></tp:taxon-name>: <tp:taxon-name><tp:taxon-name-part taxon-name-part-type="family">Tephritidae</tp:taxon-name-part></tp:taxon-name>) primarily from Colombia.</article-title><source>Zootaxa</source><volume>4390</volume>(<issue>1</issue>): <fpage>1</fpage>–<lpage>63</lpage>. <ext-link xlink:href="10.11646/zootaxa.4390.1.1" ext-link-type="doi" xlink:type="simple">https://doi.org/10.11646/zootaxa.4390.1.1</ext-link></mixed-citation></ref><ref id="B63"><mixed-citation xmlns:xlink="http://www.w3.org/1999/xlink" xlink:type="simple"><person-group><name name-style="western"><surname>Stone</surname><given-names>A</given-names></name></person-group> (<year>1942</year>) <source>The fruitflies of the genus <italic><tp:taxon-name><tp:taxon-name-part taxon-name-part-type="genus">Anastrepha</tp:taxon-name-part></tp:taxon-name></italic>. U. S. Department of Agriculture. Miscellaneous Publication 439.</source><publisher-name>Washington</publisher-name>, <publisher-loc>DC</publisher-loc>, <size units="page">112 pp</size>.</mixed-citation></ref><ref id="B29"><mixed-citation xmlns:xlink="http://www.w3.org/1999/xlink" xlink:type="simple"><person-group><name name-style="western"><surname>Hernández-Ortiz</surname><given-names>V</given-names></name><name name-style="western"><surname>Pérez-Alonso</surname><given-names>R</given-names></name></person-group> (<year>1993</year>) <article-title>The natural host plants of <italic><tp:taxon-name><tp:taxon-name-part taxon-name-part-type="genus">Anastrepha</tp:taxon-name-part></tp:taxon-name></italic> (<tp:taxon-name><tp:taxon-name-part taxon-name-part-type="order">Diptera</tp:taxon-name-part></tp:taxon-name>: <tp:taxon-name><tp:taxon-name-part taxon-name-part-type="family">Tephritidae</tp:taxon-name-part></tp:taxon-name>) in a tropical rain forest of Mexico.</article-title><source>The Florida Entomologist</source><volume>76</volume>(<issue>3</issue>): <fpage>447</fpage>–<lpage>460</lpage>. <ext-link xlink:href="10.2307/3495645" ext-link-type="doi" xlink:type="simple">https://doi.org/10.2307/3495645</ext-link></mixed-citation></ref><ref id="B3"><mixed-citation xmlns:xlink="http://www.w3.org/1999/xlink" xlink:type="simple"><person-group><name name-style="western"><surname>Aluja</surname><given-names>M</given-names></name><name name-style="western"><surname>Piñero</surname><given-names>J</given-names></name><name name-style="western"><surname>López</surname><given-names>M</given-names></name><name name-style="western"><surname>Ruíz</surname><given-names>C</given-names></name><name name-style="western"><surname>Zúñiga</surname><given-names>A</given-names></name><name name-style="western"><surname>Piedra</surname><given-names>E</given-names></name><name name-style="western"><surname>Díaz-Fleischer</surname><given-names>F</given-names></name><name name-style="western"><surname>Sivinski</surname><given-names>J</given-names></name></person-group> (<year>2000</year>) <article-title>New host plant and distribution records in Mexico for <italic><tp:taxon-name><tp:taxon-name-part taxon-name-part-type="genus">Anastrepha</tp:taxon-name-part></tp:taxon-name></italic> spp., <italic><tp:taxon-name><tp:taxon-name-part taxon-name-part-type="genus">Toxotrypana</tp:taxon-name-part><tp:taxon-name-part taxon-name-part-type="species">curvicauda</tp:taxon-name-part></tp:taxon-name></italic> Gerstacker, <italic><tp:taxon-name><tp:taxon-name-part taxon-name-part-type="genus">Rhagoletis</tp:taxon-name-part><tp:taxon-name-part taxon-name-part-type="species">zoqui</tp:taxon-name-part></tp:taxon-name></italic> Bush, <tp:taxon-name><tp:taxon-name-part taxon-name-part-type="genus">Rhagoletis</tp:taxon-name-part></tp:taxon-name> sp., and <italic><tp:taxon-name><tp:taxon-name-part taxon-name-part-type="genus">Hexachaeta</tp:taxon-name-part></tp:taxon-name></italic> sp. (<tp:taxon-name><tp:taxon-name-part taxon-name-part-type="order">Diptera</tp:taxon-name-part></tp:taxon-name>: <tp:taxon-name><tp:taxon-name-part taxon-name-part-type="family">Tephritidae</tp:taxon-name-part></tp:taxon-name>).</article-title><source>Proceedings of the Entomological Society of Washington</source><volume>102</volume>: <fpage>802</fpage>–<lpage>815</lpage>.</mixed-citation></ref><ref id="B4"><mixed-citation xmlns:xlink="http://www.w3.org/1999/xlink" xlink:type="simple"><person-group><name name-style="western"><surname>Aluja</surname><given-names>M</given-names></name><name name-style="western"><surname>Rull</surname><given-names>J</given-names></name><name name-style="western"><surname>Sivinski</surname><given-names>J</given-names></name><name name-style="western"><surname>Norrbom</surname><given-names>AL</given-names></name><name name-style="western"><surname>Wharton</surname><given-names>RA</given-names></name><name name-style="western"><surname>Macias-Ordoñez</surname><given-names>R</given-names></name><name name-style="western"><surname>Diaz-Fleischer</surname><given-names>F</given-names></name><name name-style="western"><surname>Lopez</surname><given-names>M</given-names></name></person-group> (<year>2003</year>) <article-title>Fruit flies of the genus <italic><tp:taxon-name><tp:taxon-name-part taxon-name-part-type="genus">Anastrepha</tp:taxon-name-part></tp:taxon-name></italic> (<tp:taxon-name><tp:taxon-name-part taxon-name-part-type="order">Diptera</tp:taxon-name-part></tp:taxon-name>: <tp:taxon-name><tp:taxon-name-part taxon-name-part-type="family">Tephritidae</tp:taxon-name-part></tp:taxon-name>) and associated native parasitoids (<tp:taxon-name><tp:taxon-name-part taxon-name-part-type="order">Hymenoptera</tp:taxon-name-part></tp:taxon-name>) in the tropical rainforest biosphere reserve of Montes Azules, Chiapas, Mexico.</article-title><source>Environmental Entomology</source><volume>32</volume>(<issue>6</issue>): <fpage>1377</fpage>–<lpage>1385</lpage>. <ext-link xlink:href="10.1603/0046-225X-32.6.1377" ext-link-type="doi" xlink:type="simple">https://doi.org/10.1603/0046-225X-32.6.1377</ext-link></mixed-citation></ref><ref id="B39"><mixed-citation xmlns:xlink="http://www.w3.org/1999/xlink" xlink:type="simple"><person-group><name name-style="western"><surname>Moore</surname><given-names>MR</given-names></name><name name-style="western"><surname>Steck</surname><given-names>GJ</given-names></name><name name-style="western"><surname>Rodriguez</surname><given-names>EJ</given-names></name><name name-style="western"><surname>Norrbom</surname><given-names>AL</given-names></name><name name-style="western"><surname>Ruiz-Arce</surname><given-names>R</given-names></name><name name-style="western"><surname>Tood</surname><given-names>TN</given-names></name><name name-style="western"><surname>Roberts</surname><given-names>CG</given-names></name><name name-style="western"><surname>Troya</surname><given-names>H</given-names></name><name name-style="western"><surname>Vilatuña</surname><given-names>JE</given-names></name><name name-style="western"><surname>Donoso</surname><given-names>DA</given-names></name><name name-style="western"><surname>Wiegmann</surname><given-names>BM</given-names></name><name name-style="western"><surname>Cassel</surname><given-names>BK</given-names></name><name name-style="western"><surname>Soghigian</surname><given-names>J</given-names></name><name name-style="western"><surname>Xuan</surname><given-names>J</given-names></name><name name-style="western"><surname>Muller</surname><given-names>A</given-names></name><name name-style="western"><surname>Gangadin</surname><given-names>A</given-names></name><name name-style="western"><surname>Nolazco</surname><given-names>N</given-names></name><name name-style="western"><surname>Rodriguez Clavijo</surname><given-names>PA</given-names></name><name name-style="western"><surname>Arevalo Peñaranda</surname><given-names>E</given-names></name><name name-style="western"><surname>Srivastava</surname><given-names>P</given-names></name><name name-style="western"><surname>Drovetski</surname><given-names>SV</given-names></name><name name-style="western"><surname>Quisberth Ramos</surname><given-names>E</given-names></name><name name-style="western"><surname>Lagrava Sánchez</surname><given-names>JJ</given-names></name><name name-style="western"><surname>Colque</surname><given-names>F</given-names></name><name name-style="western"><surname>Savaris</surname><given-names>M</given-names></name><name name-style="western"><surname>Lampert</surname><given-names>S</given-names></name><name name-style="western"><surname>Martinez</surname><given-names>J</given-names></name><name name-style="western"><surname>Canal</surname><given-names>NA</given-names></name><name name-style="western"><surname>Keil</surname><given-names>C</given-names></name><name name-style="western"><surname>Padilla</surname><given-names>A</given-names></name><name name-style="western"><surname>Tigrero</surname><given-names>JO</given-names></name><name name-style="western"><surname>Rodriguez</surname><given-names>P</given-names></name><name name-style="western"><surname>Peñaloza Barria</surname><given-names>Y</given-names></name><name name-style="western"><surname>Gripenberg</surname><given-names>S</given-names></name><name name-style="western"><surname>Rivera</surname><given-names>M</given-names></name><name name-style="western"><surname>Branham</surname><given-names>M</given-names></name></person-group> (<year>in press</year>) A COI DNA barcode library for <italic><tp:taxon-name><tp:taxon-name-part taxon-name-part-type="genus">Anastrepha</tp:taxon-name-part></tp:taxon-name></italic> Schiner (<tp:taxon-name><tp:taxon-name-part taxon-name-part-type="order">Diptera</tp:taxon-name-part></tp:taxon-name>: <tp:taxon-name><tp:taxon-name-part taxon-name-part-type="family">Tephritidae</tp:taxon-name-part></tp:taxon-name>). PLoS ONE.</mixed-citation></ref></ref-list></tp:taxon-treatment>
