# Supplementary material for: ﻿Exceptional larval morphology of nine species of the Anastrephamucronota species group (Diptera, Tephritidae)
Source: Zookeys. 2022 Nov 3;1127:155–215. doi: 10.3897/zookeys.1127.84628 (PMC9836592; doi:10.3897/zookeys.1127.84628)
Supplement: XML Treatment for Anastrepha haplacantha [file zookeys.1127.84628-treatment4.xml]

<!DOCTYPE tp:taxon-treatment
  PUBLIC "-//TaxonX//DTD Taxonomic Treatment Publishing DTD v0 20100105//EN" "tax-treatment-NSO.dtd">
<tp:taxon-treatment xmlns:tp="http://www.plazi.org/taxpub"><tp:treatment-meta><kwd-group><label>Taxon classification</label><kwd>
                <named-content content-type="kingdom">Animalia</named-content>
              </kwd><kwd>
                <named-content content-type="order">Diptera</named-content>
              </kwd><kwd>
                <named-content content-type="family">Tephritidae</named-content>
              </kwd></kwd-group><mixed-citation publication-type="journal"><person-group><name><surname>Rodriguez</surname><given-names>Erick J.</given-names></name><name><surname>Steck</surname><given-names>Gary J.</given-names></name><name><surname>Moore</surname><given-names>Matthew R.</given-names></name><name><surname>Norrbom</surname><given-names>Allen L.</given-names></name><name><surname>Diaz</surname><given-names>Jessica</given-names></name><name><surname>Somma</surname><given-names>Louis A.</given-names></name><name><surname>Ruiz-Arce</surname><given-names>Raul</given-names></name><name><surname>Sutton</surname><given-names>Bruce D.</given-names></name><name><surname>Nolazco</surname><given-names>Norma</given-names></name><name><surname>Muller</surname><given-names>Alies</given-names></name><name><surname>Branham</surname><given-names>Marc A.</given-names></name></person-group><article-title>﻿Exceptional larval morphology of nine species of the <italic><tp:taxon-name><tp:taxon-name-part taxon-name-part-type="genus" reg="Anastrepha">Anastrepha</tp:taxon-name-part><tp:taxon-name-part taxon-name-part-type="species" reg="mucronota">mucronota</tp:taxon-name-part></tp:taxon-name></italic> species group (<tp:taxon-name><tp:taxon-name-part taxon-name-part-type="order">Diptera</tp:taxon-name-part></tp:taxon-name>, <tp:taxon-name><tp:taxon-name-part taxon-name-part-type="family">Tephritidae</tp:taxon-name-part></tp:taxon-name>)</article-title><source>Zookeys</source><day>03</day><month>11</month><year>2022</year><volume>1127</volume><fpage>155</fpage><lpage>215</lpage><pub-id pub-id-type="doi">10.3897/zookeys.1127.84628</pub-id></mixed-citation></tp:treatment-meta><tp:nomenclature><label>﻿</label><tp:taxon-name>
              <object-id xmlns:xlink="http://www.w3.org/1999/xlink" content-type="arpha" xlink:type="simple">CF13AB06-BFBA-5FDA-A6FE-45C341C271FC</object-id>
              <tp:taxon-name-part taxon-name-part-type="genus" reg="Anastrepha">Anastrepha</tp:taxon-name-part>
              <tp:taxon-name-part taxon-name-part-type="species" reg="haplacantha">haplacantha</tp:taxon-name-part>
            </tp:taxon-name><tp:taxon-authority>Norrbom &amp; Korytkowski, 2012</tp:taxon-authority><xref ref-type="fig" rid="F10">Figs 41–44</xref><xref ref-type="fig" rid="F11">, 45–50</xref><xref ref-type="fig" rid="F12">, 51–52</xref></tp:nomenclature><tp:treatment-sec sec-type="material" id="SECID0EL3BI"><title>Material examined.</title><p>Ecuador • 4 larvae; Orellana, Estacion Cientifica Yasuní, trail 5; <named-content xmlns:xlink="http://www.w3.org/1999/xlink" content-type="dwc:verbatimCoordinates" xlink:type="simple"><named-content content-type="geo-json" specific-use="{&#34;type&#34;:&#34;Point&#34;,&#34;coordinates&#34;:[-76.401800,-0.669200]}" id="NCID0EU3BI" xlink:type="simple">0.6692°S, 76.4018°W</named-content></named-content>; 235 m a.s.l.; 9 Mar. 2018; E. J. Rodriguez leg.; reared from fruit of <italic><tp:taxon-name><tp:taxon-name-part taxon-name-part-type="genus" reg="Quararibea">Quararibea</tp:taxon-name-part><tp:taxon-name-part taxon-name-part-type="species" reg="malacocalyx">malacocalyx</tp:taxon-name-part></tp:taxon-name></italic>; <named-content xmlns:xlink="http://www.w3.org/1999/xlink" content-type="dwc:institutional_code" xlink:title="Florida State Collection of Arthropods" xlink:href="http://grbio.org/institution/florida-state-collection-arthropods-museum-entomology" xlink:type="simple">FSCA</named-content> (AP20200622.01–AP20200622.04).</p></tp:treatment-sec><tp:treatment-sec sec-type="diagnosis" id="SECID0EM4BI"><title>Diagnosis.</title><p><italic><tp:taxon-name><tp:taxon-name-part taxon-name-part-type="genus" reg="Anastrepha">Anastrepha</tp:taxon-name-part><tp:taxon-name-part taxon-name-part-type="species" reg="haplacantha">haplacantha</tp:taxon-name-part></tp:taxon-name></italic> can be distinguished from other species of <italic><tp:taxon-name><tp:taxon-name-part taxon-name-part-type="genus" reg="Anastrepha">Anastrepha</tp:taxon-name-part></tp:taxon-name></italic>, except <italic><tp:taxon-name><tp:taxon-name-part taxon-name-part-type="genus" reg="Anastrepha">A.</tp:taxon-name-part><tp:taxon-name-part taxon-name-part-type="species" reg="korytkowskii">korytkowskii</tp:taxon-name-part></tp:taxon-name></italic> and <italic><tp:taxon-name><tp:taxon-name-part taxon-name-part-type="genus" reg="Anastrepha">Anastrepha</tp:taxon-name-part></tp:taxon-name></italic> sp. Sur-16, by the dentate posterior margin of its oral ridges. <italic><tp:taxon-name><tp:taxon-name-part taxon-name-part-type="genus" reg="Anastrepha">Anastrepha</tp:taxon-name-part><tp:taxon-name-part taxon-name-part-type="species" reg="haplacantha">haplacantha</tp:taxon-name-part></tp:taxon-name></italic> differs from the latter two species in having more oral ridges, lacking comb-like processes, and by other morphological characters, such as number of trunks and tips of the posterior spiracular processes and basal width of the posterior spiracle (see Tables <xref ref-type="table" rid="T2">2</xref>–<xref ref-type="table" rid="T4">4</xref>).</p></tp:treatment-sec><tp:treatment-sec sec-type="description" id="SECID0EJ6BI"><title>Description.</title><p><bold><italic>Habitus</italic>.</bold> Third instar elongate, cylindrical, tapered anteriorly and caudal end truncate; color creamy; amphipneustic. Length 7.58‒8.31 mm and width 1.04‒1.42 mm at the sixth abdominal segment.</p><p><bold><italic>Pseudocephalon</italic></bold> (Figs <xref ref-type="fig" rid="F10">41–44</xref>). Antenna and maxillary palp on moderately developed lobe. Antenna with cylindrical base and apical knob. Maxillary palp bearing three papilla sensilla, two knob sensilla; dorsolateral group of sensilla bearing two well-developed papilla sensilla, aligned at an oblique angle to palp and surrounded by collar. Facial mask globular in lateral view. Preoral organ bearing 2–4 peg sensilla, located apically on simple elongate preoral lobe lateral to mouthhook, 3–5 short elongate single or bifid secondary lobes adjacent to preoral organ. Oral ridges in 19 or 20 rows, posterior margins dentate with long moderately spaced projections; numerous accessory plates lateral to oral ridges, some elongate and interleaved with oral ridges, covering a much smaller area than oral ridges, with fringed posterior margins. Labium triangular, anterior surface with reclinate spines, ventrally with visible sensilla on small tubercles.</p><p><bold><italic>Cephaloskeleton</italic></bold> (Figs <xref ref-type="fig" rid="F11">45</xref>, <xref ref-type="fig" rid="F11">46</xref>). Total length from tip of mouthhook to end of ventral cornu 1.3 mm. Mouthhook well sclerotized, reddish orange; length a 0.31–0.32 mm; length b 0.21–0.22 mm; height c 0.22–0.24 mm; ratio a:b 1.45–1.46; ratio a:c 1.33–1.42. Tooth long, sharp, strongly curved, concave ventrally, ventral surface apparently smooth. Intermediate sclerite 0.20–0.23 mm long, 0.14 mm wide at ventral bridge. Epipharyngeal sclerite visible only in dorsal view, with medial lobe directed anteriorly. Labial sclerite robust, weakly sclerotized, and triangular in dorsal view. Parastomal bar extending three-fourths length of intermediate sclerite. Dorsal arch 0.25–0.26 mm high. Dorsal cornu weakly sclerotized, 0.49 mm long. Dorsal bridge prominently projecting anteriorly from dorsal cornu and sclerotized. Anterior sclerite absent. Cornu notch (N) 0.35 mm long and cornu notch index (N/DC) 0.7. Ventral cornu weakly sclerotized. Pharyngeal filter with weakly sclerotized anterior bar and 7–9 ridges forming a series of grooves along length of ventral cornu. Ventral cornu 0.85 mm long from pharyngeal bar to posterior end of grooves. Ventral cornu 1.7 × as long as sclerotized area of dorsal cornu.</p><p><bold><italic>Thoracic and abdominal segments</italic>.</bold> Thoracic segments with dorsal spinules conical, symmetrical to slightly curved posteriorly; dorsal spinules pattern in rows as follows: T1 with 5‒7 rows, forming scalloped plates; T2 with three or four rows; T3 with one row; ventral spinule pattern as follows: T1 with seven rows; T2 with four rows; T3 with two rows. Abdominal segments (A1–A8) lacking dorsal spinules; ventral creeping welts present on all abdominal segments; ventral spinule pattern as follows: A1 with two or three rows; A2 with six rows; A3 with eight rows; A4 with eight or nine; A5 with eight or nine rows; A6 with seven or eight rows; A7 with eight rows; A8 with eight rows. Additional three rows of irregular spinules anterior and posterior to anal lobes, lateral rows apparently absent, spinules large, conical, distally sharp, pointing away from anal lobes.</p><p><bold><italic>Prothoracic spiracle</italic></bold> (Figs <xref ref-type="fig" rid="F11">47</xref>, <xref ref-type="fig" rid="F11">48</xref>). Bilobed, bearing 20–24 tubules, distally rounded and arranged in a single sinuous row. Spiracle distal width 0.32–0.35 mm; basal width 0.12‒0.13 mm at junction with trachea.</p><p><bold><italic>Caudal segment</italic></bold> (Figs <xref ref-type="fig" rid="F11">49</xref>, <xref ref-type="fig" rid="F11">50</xref>). Dorsal (D1 and D2), intermediate (I1 and I2), lateral (L1), and ventral (V1 and V2) tubercles and sensilla weakly developed; D1 distinctly anterior to D2. Intermediate tubercles I1 and I2 and associated sensilla weakly developed; I1 dorsal to I2. L1, V1 and V2 tubercles, and associated sensilla weakly developed. Anal lobe entire and protuberant.</p><fig id="F10" position="float" orientation="portrait"><object-id xmlns:xlink="http://www.w3.org/1999/xlink" content-type="doi" xlink:type="simple">10.3897/zookeys.1127.84628.figures41-44</object-id><object-id xmlns:xlink="http://www.w3.org/1999/xlink" content-type="arpha" xlink:type="simple">E23E3959-199B-5283-BDDD-B2C8B7C02794</object-id><label>Figures 41–44.</label><caption><p>Scanning electron photomicrographs of third instar of <italic><tp:taxon-name><tp:taxon-name-part taxon-name-part-type="genus" reg="Anastrepha">Anastrepha</tp:taxon-name-part><tp:taxon-name-part taxon-name-part-type="species" reg="haplacantha">haplacantha</tp:taxon-name-part></tp:taxon-name></italic><bold>41</bold> pseudocephalon <bold>42</bold> oral ridges <bold>43</bold> antenna and maxillary palp <bold>44</bold> preoral organ and ventral surface of mouthhook. Scale bars: 30 μm (<bold>43, 44</bold>); 80 μm (<bold>42</bold>); 200 μm (<bold>41</bold>).</p></caption><graphic xmlns:xlink="http://www.w3.org/1999/xlink" xlink:href="zookeys-1127-155_article-84628__-g010.jpg" position="float" orientation="portrait" xlink:type="simple" id="oo_765446.jpg"><uri content-type="original_file" xlink:type="simple">https://binary.pensoft.net/fig/765446</uri></graphic></fig><p><bold><italic>Posterior spiracle</italic></bold> (Figs <xref ref-type="fig" rid="F11">49</xref>, <xref ref-type="fig" rid="F12">51</xref>, <xref ref-type="fig" rid="F12">52</xref>). Located above horizontal midline. Posterior spiracle openings with thick rimae and numerous trabeculae; 69–80 µm long; 27‒33 µm wide; ratio length/width 2.2‒2.8. Ecdysial scar apparent. Felt chamber oval, 158‒180 µm in diameter at junction with trachea. Spiracular process SP-I comprising 9‒12 trunks and 13‒27 tips; ratio tips/trunks 1.4‒ 2.3; basal width 12‒18 µm; ratio basal width/length of spiracular opening 0.16‒0.23. SP-II comprising 6‒9 trunks and 8‒19 tips. SP-III comprising 6‒11 trunks and 12‒24 tips. SP-IV comprising 9‒12 trunks and 16‒23 tips; ratio tips/trunks 1.8‒1.9; basal width 14‒15 µm; ratio basal width/length of spiracular opening 0.19‒0.21.</p><fig id="F11" position="float" orientation="portrait"><object-id xmlns:xlink="http://www.w3.org/1999/xlink" content-type="doi" xlink:type="simple">10.3897/zookeys.1127.84628.figures45-50</object-id><object-id xmlns:xlink="http://www.w3.org/1999/xlink" content-type="arpha" xlink:type="simple">C367D6EB-AC79-5A67-B0E2-CD695D55A614</object-id><label>Figures 45–50.</label><caption><p>Optical photomicrographs and scanning electron photomicrographs of third instar of <italic><tp:taxon-name><tp:taxon-name-part taxon-name-part-type="genus" reg="Anastrepha">Anastrepha</tp:taxon-name-part><tp:taxon-name-part taxon-name-part-type="species" reg="haplacantha">haplacantha</tp:taxon-name-part></tp:taxon-name></italic><bold>45</bold> cephaloskeleton, lateral view <bold>46</bold> cephaloskeleton, dorsal view <bold>47</bold> prothoracic spiracle, lateral view <bold>48</bold> prothoracic spiracle, dorsolateral view <bold>49</bold> caudal segment <bold>50</bold> anal lobe. Scale bars: 100 μm (<bold>47</bold>); 150 μm (<bold>48</bold>); 200 μm (<bold>45, 46, 50</bold>); 500 μm (<bold>49</bold>).</p></caption><graphic xmlns:xlink="http://www.w3.org/1999/xlink" xlink:href="zookeys-1127-155_article-84628__-g011.jpg" position="float" orientation="portrait" xlink:type="simple" id="oo_765447.jpg"><uri content-type="original_file" xlink:type="simple">https://binary.pensoft.net/fig/765447</uri></graphic></fig><fig id="F12" position="float" orientation="portrait"><object-id xmlns:xlink="http://www.w3.org/1999/xlink" content-type="doi" xlink:type="simple">10.3897/zookeys.1127.84628.figures51-52</object-id><object-id xmlns:xlink="http://www.w3.org/1999/xlink" content-type="arpha" xlink:type="simple">175D2376-E164-5BD2-9C62-79A4F9AD9910</object-id><label>Figures 51–52.</label><caption><p>Scanning electron photomicrograph and optical photomicrograph of posterior spiracles of third instar of <italic><tp:taxon-name><tp:taxon-name-part taxon-name-part-type="genus" reg="Anastrepha">Anastrepha</tp:taxon-name-part><tp:taxon-name-part taxon-name-part-type="species" reg="haplacantha">haplacantha</tp:taxon-name-part></tp:taxon-name></italic>. Scale bars: 50 μm (<bold>52</bold>); 150 μm (<bold>51</bold>).</p></caption><graphic xmlns:xlink="http://www.w3.org/1999/xlink" xlink:href="zookeys-1127-155_article-84628__-g012.jpg" position="float" orientation="portrait" xlink:type="simple" id="oo_765448.jpg"><uri content-type="original_file" xlink:type="simple">https://binary.pensoft.net/fig/765448</uri></graphic></fig></tp:treatment-sec><tp:treatment-sec sec-type="distribution" id="SECID0EUFCI"><title>Distribution.</title><p><italic><tp:taxon-name><tp:taxon-name-part taxon-name-part-type="genus" reg="Anastrepha">Anastrepha</tp:taxon-name-part><tp:taxon-name-part taxon-name-part-type="species" reg="haplacantha">haplacantha</tp:taxon-name-part></tp:taxon-name></italic> is known only from Ecuador (Orellana) (<xref ref-type="bibr" rid="B45">Norrbom and Korytkowski 2012</xref>).</p></tp:treatment-sec><tp:treatment-sec sec-type="biology" id="SECID0EJGCI"><title>Biology.</title><p>We reared this species from fruit of <italic><tp:taxon-name><tp:taxon-name-part taxon-name-part-type="genus" reg="Quararibea">Quararibea</tp:taxon-name-part><tp:taxon-name-part taxon-name-part-type="species" reg="malacocalyx">malacocalyx</tp:taxon-name-part></tp:taxon-name></italic>, the first host plant record for <italic><tp:taxon-name><tp:taxon-name-part taxon-name-part-type="genus" reg="Anastrepha">A.</tp:taxon-name-part><tp:taxon-name-part taxon-name-part-type="species" reg="haplacantha">haplacantha</tp:taxon-name-part></tp:taxon-name></italic>. The larvae feed only on the endocarp (developing seed) of the fruit.</p></tp:treatment-sec><tp:treatment-sec sec-type="Molecular identification" id="SECID0EFHCI"><title>Molecular identification.</title><p><abbrev xmlns:xlink="http://www.w3.org/1999/xlink" xlink:title="Cytochrome oxidase c subunit I" id="ABBRID0ELHCI" xlink:type="simple">COI</abbrev> barcodes were generated from three larvae and four adults and submitted to GenBank (<ext-link xmlns:xlink="http://www.w3.org/1999/xlink" ext-link-type="gen" xlink:href="MT654690" xlink:type="simple">MT654690</ext-link>, <ext-link xmlns:xlink="http://www.w3.org/1999/xlink" ext-link-type="gen" xlink:href="MT763901" xlink:type="simple">MT763901</ext-link>–<ext-link xmlns:xlink="http://www.w3.org/1999/xlink" ext-link-type="gen" xlink:href="MT763904" xlink:type="simple">MT763904</ext-link>, <ext-link xmlns:xlink="http://www.w3.org/1999/xlink" ext-link-type="gen" xlink:href="MT763941" xlink:type="simple">MT763941</ext-link>, <ext-link xmlns:xlink="http://www.w3.org/1999/xlink" ext-link-type="gen" xlink:href="MT763944" xlink:type="simple">MT763944</ext-link>). These data further confirm the identity of the described larvae. K2P distances among <italic><tp:taxon-name><tp:taxon-name-part taxon-name-part-type="genus" reg="Anastrepha">A.</tp:taxon-name-part><tp:taxon-name-part taxon-name-part-type="species" reg="haplacantha">haplacantha</tp:taxon-name-part></tp:taxon-name></italic> ranged from 0.0–2.7%. BLAST searches were consistent with our new data, yielding only one good match: <italic><tp:taxon-name><tp:taxon-name-part taxon-name-part-type="genus" reg="Anastrepha">A.</tp:taxon-name-part><tp:taxon-name-part taxon-name-part-type="species" reg="haplacantha">haplacantha</tp:taxon-name-part></tp:taxon-name></italic> (97% sequence identity; <ext-link xmlns:xlink="http://www.w3.org/1999/xlink" ext-link-type="gen" xlink:href="KY428381" xlink:type="simple">KY428381</ext-link>). Additionally, all three larval barcodes returned consensus identifications of <italic><tp:taxon-name><tp:taxon-name-part taxon-name-part-type="genus" reg="Anastrepha">A.</tp:taxon-name-part><tp:taxon-name-part taxon-name-part-type="species" reg="haplacantha">haplacantha</tp:taxon-name-part></tp:taxon-name></italic> with three votes (<xref ref-type="bibr" rid="B39">Moore et al. in press</xref>).</p></tp:treatment-sec><tp:treatment-sec><!--Section generated to contain objects referenced in tp:taxon-treatment.--><table-wrap id="T2" position="float" orientation="portrait"><label>Table 2.</label><caption><p>Diagnostic characters of the pseudocephalon of species within the <italic><tp:taxon-name><tp:taxon-name-part taxon-name-part-type="genus" reg="Anastrepha"/><tp:taxon-name-part taxon-name-part-type="species" reg="mucronota">mucronota</tp:taxon-name-part></tp:taxon-name></italic> group.</p></caption><table id="TID0E2ODI" rules="all"><tbody><tr><th rowspan="2" colspan="1">Species</th><th rowspan="2" colspan="1">Location of preroal organ</th><th rowspan="2" colspan="1">Shape of preoral lobe</th><th rowspan="1" colspan="2">Oral ridges</th><th rowspan="1" colspan="2">Accessory plates</th><th rowspan="1" colspan="2">Mouthhook</th><th rowspan="2" colspan="1">No. of comb-like processes</th></tr><tr><th rowspan="1" colspan="1">Number</th><th rowspan="1" colspan="1">Posterior margins</th><th rowspan="1" colspan="1">Number</th><th rowspan="1" colspan="1">Posterior margins</th><th rowspan="1" colspan="1">Ventral surface</th><th rowspan="1" colspan="1">Length b (mm)</th></tr><tr><td rowspan="1" colspan="1">
                      <italic>
                        <tp:taxon-name><tp:taxon-name-part taxon-name-part-type="genus" reg="Anastrepha">A.</tp:taxon-name-part><tp:taxon-name-part taxon-name-part-type="species" reg="aphelocentema">aphelocentema</tp:taxon-name-part></tp:taxon-name>
                      </italic>
                    </td><td rowspan="1" colspan="1">Lateral to MH</td><td rowspan="1" colspan="1">Long, narrow, with 3–4 petal-like lobes adjacent to preoral organ</td><td rowspan="1" colspan="1">12‒14</td><td rowspan="1" colspan="1">Finely serrate or entire</td><td rowspan="1" colspan="1">15‒17; mostly in one series</td><td rowspan="1" colspan="1">Finely serrate or entire</td><td rowspan="1" colspan="1">Concave, Rough</td><td rowspan="1" colspan="1">0.22</td><td rowspan="1" colspan="1">Absent</td></tr><tr><td rowspan="1" colspan="1">
                      <italic>
                        <tp:taxon-name><tp:taxon-name-part taxon-name-part-type="genus" reg="Anastrepha">A.</tp:taxon-name-part><tp:taxon-name-part taxon-name-part-type="species" reg="caballeroi">caballeroi</tp:taxon-name-part></tp:taxon-name>
                      </italic>
                    </td><td rowspan="1" colspan="1">Anterolateral to MH</td><td rowspan="1" colspan="1">Long, narrow, split apically, extending posterior to preoral organ</td><td rowspan="1" colspan="1">14‒15</td><td rowspan="1" colspan="1">Entire or undulant</td><td rowspan="1" colspan="1">27‒36, covering a much larger area than oral ridges</td><td rowspan="1" colspan="1">Dentate</td><td rowspan="1" colspan="1">Concave, eroded</td><td rowspan="1" colspan="1">0.21–0.23</td><td rowspan="1" colspan="1">Absent</td></tr><tr><td rowspan="1" colspan="1">
                      <italic>
                        <tp:taxon-name><tp:taxon-name-part taxon-name-part-type="genus" reg="Anastrepha">A.</tp:taxon-name-part><tp:taxon-name-part taxon-name-part-type="species" reg="crebra">crebra</tp:taxon-name-part></tp:taxon-name>
                      </italic>
                    </td><td rowspan="1" colspan="1">Anterolateral to MH</td><td rowspan="1" colspan="1">Long, broad, extending posterior to preoral organ</td><td rowspan="1" colspan="1">13‒15</td><td rowspan="1" colspan="1">Fringed</td><td rowspan="1" colspan="1">Present; apparently in one series</td><td rowspan="1" colspan="1">Fringed</td><td rowspan="1" colspan="1">Concave, medial carina, smooth</td><td rowspan="1" colspan="1">0.16–0.17</td><td rowspan="1" colspan="1">Absent</td></tr><tr><td rowspan="1" colspan="1">
                      <italic>
                        <tp:taxon-name><tp:taxon-name-part taxon-name-part-type="genus" reg="Anastrepha">A.</tp:taxon-name-part><tp:taxon-name-part taxon-name-part-type="species" reg="haplacantha">haplacantha</tp:taxon-name-part></tp:taxon-name>
                      </italic>
                    </td><td rowspan="1" colspan="1">Lateral to MH</td><td rowspan="1" colspan="1">Long, narrow, with 3–5 single or bifid secondary lobes adjacent to preoral organ</td><td rowspan="1" colspan="1">19‒20</td><td rowspan="1" colspan="1">Dentate with long moderately spaced projections</td><td rowspan="1" colspan="1">Numerous plates</td><td rowspan="1" colspan="1">Fringed</td><td rowspan="1" colspan="1">Concave, apparently smooth</td><td rowspan="1" colspan="1">0.21–0.22</td><td rowspan="1" colspan="1">Absent</td></tr><tr><td rowspan="1" colspan="1">
                      <italic>
                        <tp:taxon-name><tp:taxon-name-part taxon-name-part-type="genus" reg="Anastrepha">A.</tp:taxon-name-part><tp:taxon-name-part taxon-name-part-type="species" reg="korytkowskii">korytkowskii</tp:taxon-name-part></tp:taxon-name>
                      </italic>
                    </td><td rowspan="1" colspan="1">Anterior to MH</td><td rowspan="1" colspan="1">Short, irregular-rounded lobe, smaller than preoral organ</td><td rowspan="1" colspan="1">12‒14</td><td rowspan="1" colspan="1">Irregularly dentate and entire</td><td rowspan="1" colspan="1">14‒20; plates in one series</td><td rowspan="1" colspan="1">Fringed</td><td rowspan="1" colspan="1">Concave, eroded</td><td rowspan="1" colspan="1">0.10‒0.13</td><td rowspan="1" colspan="1">3–5</td></tr><tr><td rowspan="1" colspan="1">
                      <italic>
                        <tp:taxon-name><tp:taxon-name-part taxon-name-part-type="genus" reg="Anastrepha">A.</tp:taxon-name-part><tp:taxon-name-part taxon-name-part-type="species" reg="mucronota">mucronota</tp:taxon-name-part></tp:taxon-name>
                      </italic>
                    </td><td rowspan="1" colspan="1">?</td><td rowspan="1" colspan="1">?</td><td rowspan="1" colspan="1">13‒15</td><td rowspan="1" colspan="1">?</td><td rowspan="1" colspan="1">?</td><td rowspan="1" colspan="1">?</td><td rowspan="1" colspan="1">?</td><td rowspan="1" colspan="1">?</td><td rowspan="1" colspan="1">?</td></tr><tr><td rowspan="1" colspan="1">
                      <italic>
                        <tp:taxon-name><tp:taxon-name-part taxon-name-part-type="genus" reg="Anastrepha">A.</tp:taxon-name-part><tp:taxon-name-part taxon-name-part-type="species" reg="nolazcoae">nolazcoae</tp:taxon-name-part></tp:taxon-name>
                      </italic>
                    </td><td rowspan="1" colspan="1">Anterior to MH</td><td rowspan="1" colspan="1">Short, narrow, extends to posterior middle of preoral organ</td><td rowspan="1" colspan="1">16‒19</td><td rowspan="1" colspan="1">Fringed, 3–4 posterior ridges entire</td><td rowspan="1" colspan="1">~ 36; medial and posterior plates in two series</td><td rowspan="1" colspan="1">Fringed</td><td rowspan="1" colspan="1">Concave, Smooth</td><td rowspan="1" colspan="1">0.12–0.15</td><td rowspan="1" colspan="1">6–8</td></tr><tr><td rowspan="1" colspan="1"><italic><tp:taxon-name><tp:taxon-name-part taxon-name-part-type="genus" reg="Anastrepha">Anastrepha</tp:taxon-name-part></tp:taxon-name></italic> sp. Peru-82</td><td rowspan="1" colspan="1">Anterior to MH</td><td rowspan="1" colspan="1">Short, broad, irregular shape, larger than preoral organ</td><td rowspan="1" colspan="1">22‒23</td><td rowspan="1" colspan="1">Densely fringed, posterior ridges dentate</td><td rowspan="1" colspan="1">Numerous plates, overlapping with oral ridges</td><td rowspan="1" colspan="1">Fringed</td><td rowspan="1" colspan="1">Concave, medial carina, smooth</td><td rowspan="1" colspan="1">0.18‒0.20</td><td rowspan="1" colspan="1">Absent</td></tr><tr><td rowspan="1" colspan="1"><tp:taxon-name><tp:taxon-name-part taxon-name-part-type="genus" reg="Anastrepha">Anastrepha</tp:taxon-name-part></tp:taxon-name> sp. <tp:taxon-name><tp:taxon-name-part taxon-name-part-type="genus" reg="Anastrepha"/><tp:taxon-name-part taxon-name-part-type="uncertainty-rank">nr.</tp:taxon-name-part><tp:taxon-name-part taxon-name-part-type="species" reg="protuberans">protuberans</tp:taxon-name-part></tp:taxon-name></td><td rowspan="1" colspan="1">Lateral to MH</td><td rowspan="1" colspan="1">Long, narrow</td><td rowspan="1" colspan="1">18‒23</td><td rowspan="1" colspan="1">Fringed</td><td rowspan="1" colspan="1">Present; apparently in one series</td><td rowspan="1" colspan="1">Fringed</td><td rowspan="1" colspan="1">Concave, smooth</td><td rowspan="1" colspan="1">0.24‒0.25</td><td rowspan="1" colspan="1">Absent</td></tr><tr><td rowspan="1" colspan="1"><italic><tp:taxon-name><tp:taxon-name-part taxon-name-part-type="genus" reg="Anastrepha">Anastrepha</tp:taxon-name-part></tp:taxon-name></italic> sp. Sur-16</td><td rowspan="1" colspan="1">Anterior to MH</td><td rowspan="1" colspan="1">Short-elongate, narrow, extends partially posterior to preoral organ</td><td rowspan="1" colspan="1">13‒16</td><td rowspan="1" colspan="1">Dentate with long closely spaced projections, 2–3 posterior ridges entire</td><td rowspan="1" colspan="1">Numerous plates; plates in two or more series</td><td rowspan="1" colspan="1">Fringed</td><td rowspan="1" colspan="1">Concave, eroded</td><td rowspan="1" colspan="1">0.16‒0.17</td><td rowspan="1" colspan="1">7–9</td></tr></tbody></table><table-wrap-foot><fn><p>(?) Unknown data from previous studies.</p></fn></table-wrap-foot></table-wrap><table-wrap id="T4" position="float" orientation="portrait"><label>Table 4.</label><caption><p>Diagnostic characters of the caudal segment of species within the <italic><tp:taxon-name><tp:taxon-name-part taxon-name-part-type="genus" reg="Anastrepha"/><tp:taxon-name-part taxon-name-part-type="species" reg="mucronota">mucronota</tp:taxon-name-part></tp:taxon-name></italic> group.</p></caption><table id="TID0EWLAK" rules="all"><tbody><tr><th rowspan="2" colspan="1">Species</th><th rowspan="1" colspan="4">Posterior spiracle (SP-I and SP-IV)</th><th rowspan="2" colspan="1">Anal lobe</th></tr><tr><th rowspan="1" colspan="1">Length of spiracular opening (μm)</th><th rowspan="1" colspan="1">No. of trunks</th><th rowspan="1" colspan="1">No. of tips</th><th rowspan="1" colspan="1">Basal width (μm)</th></tr><tr><td rowspan="1" colspan="1">
                      <italic>
                        <tp:taxon-name><tp:taxon-name-part taxon-name-part-type="genus" reg="Anastrepha">A.</tp:taxon-name-part><tp:taxon-name-part taxon-name-part-type="species" reg="aphelocentema">aphelocentema</tp:taxon-name-part></tp:taxon-name>
                      </italic>
                    </td><td rowspan="1" colspan="1">94–101</td><td rowspan="1" colspan="1">SP-I 4‒9; SP-IV 3‒7</td><td rowspan="1" colspan="1">SP-I 12‒21; SP-IV 10‒15</td><td rowspan="1" colspan="1">SP-I 9‒12; SP-IV 9‒10</td><td rowspan="1" colspan="1">Grooved, entire</td></tr><tr><td rowspan="1" colspan="1">
                      <italic>
                        <tp:taxon-name><tp:taxon-name-part taxon-name-part-type="genus" reg="Anastrepha">A.</tp:taxon-name-part><tp:taxon-name-part taxon-name-part-type="species" reg="caballeroi">caballeroi</tp:taxon-name-part></tp:taxon-name>
                      </italic>
                    </td><td rowspan="1" colspan="1">76–89</td><td rowspan="1" colspan="1">SP-I 5‒8; SP IV 4‒7</td><td rowspan="1" colspan="1">SP I 10‒18; SP IV 7‒17</td><td rowspan="1" colspan="1">SP I 7‒13; SP IV 5‒7</td><td rowspan="1" colspan="1">Entire</td></tr><tr><td rowspan="1" colspan="1">
                      <italic>
                        <tp:taxon-name><tp:taxon-name-part taxon-name-part-type="genus" reg="Anastrepha">A.</tp:taxon-name-part><tp:taxon-name-part taxon-name-part-type="species" reg="crebra">crebra</tp:taxon-name-part></tp:taxon-name>
                      </italic>
                    </td><td rowspan="1" colspan="1">58–73</td><td rowspan="1" colspan="1">SP-I 14‒18; SP IV 14‒20</td><td rowspan="1" colspan="1">SP I 33‒51; SP IV 31‒39</td><td rowspan="1" colspan="1">SP I 20‒30; SP IV 16‒28</td><td rowspan="1" colspan="1">Entire</td></tr><tr><td rowspan="1" colspan="1">
                      <italic>
                        <tp:taxon-name><tp:taxon-name-part taxon-name-part-type="genus" reg="Anastrepha">A.</tp:taxon-name-part><tp:taxon-name-part taxon-name-part-type="species" reg="haplacantha">haplacantha</tp:taxon-name-part></tp:taxon-name>
                      </italic>
                    </td><td rowspan="1" colspan="1">69–80</td><td rowspan="1" colspan="1">SP-I 9‒12; SP IV 9‒12</td><td rowspan="1" colspan="1">SP I 13‒27; SP IV 16‒23</td><td rowspan="1" colspan="1">SP I 12‒18; SP IV 14‒15</td><td rowspan="1" colspan="1">Entire</td></tr><tr><td rowspan="1" colspan="1">
                      <italic>
                        <tp:taxon-name><tp:taxon-name-part taxon-name-part-type="genus" reg="Anastrepha">A.</tp:taxon-name-part><tp:taxon-name-part taxon-name-part-type="species" reg="korytkowskii">korytkowskii</tp:taxon-name-part></tp:taxon-name>
                      </italic>
                    </td><td rowspan="1" colspan="1">56–77</td><td rowspan="1" colspan="1">SP-I 9‒15; SP-IV 8‒15</td><td rowspan="1" colspan="1">SP-I 21‒33; SP-IV 17‒31</td><td rowspan="1" colspan="1">SP-I 14‒28; SP-IV 12‒21</td><td rowspan="1" colspan="1">Entire</td></tr><tr><td rowspan="1" colspan="1">
                      <italic>
                        <tp:taxon-name><tp:taxon-name-part taxon-name-part-type="genus" reg="Anastrepha">A.</tp:taxon-name-part><tp:taxon-name-part taxon-name-part-type="species" reg="mucronota">mucronota</tp:taxon-name-part></tp:taxon-name>
                      </italic>
                    </td><td rowspan="1" colspan="1">~100</td><td rowspan="1" colspan="1">SPI ~8‒9; SP IV ~7‒8</td><td rowspan="1" colspan="1">SPI 12; SP IV 11</td><td rowspan="1" colspan="1">?</td><td rowspan="1" colspan="1">?</td></tr><tr><td rowspan="1" colspan="1">
                      <italic>
                        <tp:taxon-name><tp:taxon-name-part taxon-name-part-type="genus" reg="Anastrepha">A.</tp:taxon-name-part><tp:taxon-name-part taxon-name-part-type="species" reg="nolazcoae">nolazcoae</tp:taxon-name-part></tp:taxon-name>
                      </italic>
                    </td><td rowspan="1" colspan="1">83–108</td><td rowspan="1" colspan="1">SP-I 8‒11; SP IV 4‒12</td><td rowspan="1" colspan="1">SP I 9‒26; SP IV 8‒24</td><td rowspan="1" colspan="1">SP I 9‒15; SP IV 7‒12</td><td rowspan="1" colspan="1">Entire</td></tr><tr><td rowspan="1" colspan="1"><italic><tp:taxon-name><tp:taxon-name-part taxon-name-part-type="genus" reg="Anastrepha">Anastrepha</tp:taxon-name-part></tp:taxon-name></italic> sp. Peru-82</td><td rowspan="1" colspan="1">84–97</td><td rowspan="1" colspan="1">SP- I 9‒11; SP-IV 7‒11</td><td rowspan="1" colspan="1">SP-I 12‒20; SP-IV 13‒16</td><td rowspan="1" colspan="1">SPI 12‒15; SP IV 9‒19</td><td rowspan="1" colspan="1">Entire</td></tr><tr><td rowspan="1" colspan="1">
                      <tp:taxon-name><tp:taxon-name-part taxon-name-part-type="genus" reg="Anastrepha">Anastrepha</tp:taxon-name-part><tp:taxon-name-part taxon-name-part-type="authority">sp.</tp:taxon-name-part><tp:taxon-name-part taxon-name-part-type="uncertainty-rank">nr.</tp:taxon-name-part><tp:taxon-name-part taxon-name-part-type="species" reg="protuberans">protuberans</tp:taxon-name-part></tp:taxon-name>
                    </td><td rowspan="1" colspan="1">122–145</td><td rowspan="1" colspan="1">SP- I 5‒11; SP-IV 7‒10</td><td rowspan="1" colspan="1">SP-I 9‒20; SP-IV 14‒21</td><td rowspan="1" colspan="1">SPI 8‒11; SP IV 9‒12</td><td rowspan="1" colspan="1">Entire</td></tr><tr><td rowspan="1" colspan="1"><italic><tp:taxon-name><tp:taxon-name-part taxon-name-part-type="genus" reg="Anastrepha">Anastrepha</tp:taxon-name-part></tp:taxon-name></italic> sp. Sur-16</td><td rowspan="1" colspan="1">69–80</td><td rowspan="1" colspan="1">SP- I 13‒18; SP-IV 13‒17</td><td rowspan="1" colspan="1">SP-I 19‒34; SP-IV 25‒40</td><td rowspan="1" colspan="1">SPI 29‒36; SP IV 23‒34</td><td rowspan="1" colspan="1">Entire</td></tr></tbody></table><table-wrap-foot><fn><p>(?) Unknown data from previous studies.</p></fn></table-wrap-foot></table-wrap></tp:treatment-sec><ref-list><ref id="B45"><mixed-citation xmlns:xlink="http://www.w3.org/1999/xlink" xlink:type="simple"><person-group><name name-style="western"><surname>Norrbom</surname><given-names>AL</given-names></name><name name-style="western"><surname>Korytkowski</surname><given-names>CA</given-names></name></person-group> (<year>2012</year>) <article-title>New species of <italic><tp:taxon-name><tp:taxon-name-part taxon-name-part-type="genus">Anastrepha</tp:taxon-name-part></tp:taxon-name></italic> (<tp:taxon-name><tp:taxon-name-part taxon-name-part-type="order">Diptera</tp:taxon-name-part></tp:taxon-name>: <tp:taxon-name><tp:taxon-name-part taxon-name-part-type="family">Tephritidae</tp:taxon-name-part></tp:taxon-name>), with key for the species of the <italic>megacantha</italic> clade.</article-title><source>Zootaxa</source><volume>3478</volume>: <fpage>510</fpage>–<lpage>552</lpage>. <ext-link xlink:href="10.11646/zootaxa.3478.1.43" ext-link-type="doi" xlink:type="simple">https://doi.org/10.11646/zootaxa.3478.1.43</ext-link></mixed-citation></ref><ref id="B39"><mixed-citation xmlns:xlink="http://www.w3.org/1999/xlink" xlink:type="simple"><person-group><name name-style="western"><surname>Moore</surname><given-names>MR</given-names></name><name name-style="western"><surname>Steck</surname><given-names>GJ</given-names></name><name name-style="western"><surname>Rodriguez</surname><given-names>EJ</given-names></name><name name-style="western"><surname>Norrbom</surname><given-names>AL</given-names></name><name name-style="western"><surname>Ruiz-Arce</surname><given-names>R</given-names></name><name name-style="western"><surname>Tood</surname><given-names>TN</given-names></name><name name-style="western"><surname>Roberts</surname><given-names>CG</given-names></name><name name-style="western"><surname>Troya</surname><given-names>H</given-names></name><name name-style="western"><surname>Vilatuña</surname><given-names>JE</given-names></name><name name-style="western"><surname>Donoso</surname><given-names>DA</given-names></name><name name-style="western"><surname>Wiegmann</surname><given-names>BM</given-names></name><name name-style="western"><surname>Cassel</surname><given-names>BK</given-names></name><name name-style="western"><surname>Soghigian</surname><given-names>J</given-names></name><name name-style="western"><surname>Xuan</surname><given-names>J</given-names></name><name name-style="western"><surname>Muller</surname><given-names>A</given-names></name><name name-style="western"><surname>Gangadin</surname><given-names>A</given-names></name><name name-style="western"><surname>Nolazco</surname><given-names>N</given-names></name><name name-style="western"><surname>Rodriguez Clavijo</surname><given-names>PA</given-names></name><name name-style="western"><surname>Arevalo Peñaranda</surname><given-names>E</given-names></name><name name-style="western"><surname>Srivastava</surname><given-names>P</given-names></name><name name-style="western"><surname>Drovetski</surname><given-names>SV</given-names></name><name name-style="western"><surname>Quisberth Ramos</surname><given-names>E</given-names></name><name name-style="western"><surname>Lagrava Sánchez</surname><given-names>JJ</given-names></name><name name-style="western"><surname>Colque</surname><given-names>F</given-names></name><name name-style="western"><surname>Savaris</surname><given-names>M</given-names></name><name name-style="western"><surname>Lampert</surname><given-names>S</given-names></name><name name-style="western"><surname>Martinez</surname><given-names>J</given-names></name><name name-style="western"><surname>Canal</surname><given-names>NA</given-names></name><name name-style="western"><surname>Keil</surname><given-names>C</given-names></name><name name-style="western"><surname>Padilla</surname><given-names>A</given-names></name><name name-style="western"><surname>Tigrero</surname><given-names>JO</given-names></name><name name-style="western"><surname>Rodriguez</surname><given-names>P</given-names></name><name name-style="western"><surname>Peñaloza Barria</surname><given-names>Y</given-names></name><name name-style="western"><surname>Gripenberg</surname><given-names>S</given-names></name><name name-style="western"><surname>Rivera</surname><given-names>M</given-names></name><name name-style="western"><surname>Branham</surname><given-names>M</given-names></name></person-group> (<year>in press</year>) A COI DNA barcode library for <italic><tp:taxon-name><tp:taxon-name-part taxon-name-part-type="genus">Anastrepha</tp:taxon-name-part></tp:taxon-name></italic> Schiner (<tp:taxon-name><tp:taxon-name-part taxon-name-part-type="order">Diptera</tp:taxon-name-part></tp:taxon-name>: <tp:taxon-name><tp:taxon-name-part taxon-name-part-type="family">Tephritidae</tp:taxon-name-part></tp:taxon-name>). PLoS ONE.</mixed-citation></ref></ref-list></tp:taxon-treatment>
