# Supplementary material for: ﻿Exceptional larval morphology of nine species of the Anastrephamucronota species group (Diptera, Tephritidae)
Source: Zookeys. 2022 Nov 3;1127:155–215. doi: 10.3897/zookeys.1127.84628 (PMC9836592; doi:10.3897/zookeys.1127.84628)
Supplement: XML Treatment for Anastrepha korytkowskii [file zookeys.1127.84628-treatment5.xml]

<!DOCTYPE tp:taxon-treatment
  PUBLIC "-//TaxonX//DTD Taxonomic Treatment Publishing DTD v0 20100105//EN" "tax-treatment-NSO.dtd">
<tp:taxon-treatment xmlns:tp="http://www.plazi.org/taxpub"><tp:treatment-meta><kwd-group><label>Taxon classification</label><kwd>
                <named-content content-type="kingdom">Animalia</named-content>
              </kwd><kwd>
                <named-content content-type="order">Diptera</named-content>
              </kwd><kwd>
                <named-content content-type="family">Tephritidae</named-content>
              </kwd></kwd-group><mixed-citation publication-type="journal"><person-group><name><surname>Rodriguez</surname><given-names>Erick J.</given-names></name><name><surname>Steck</surname><given-names>Gary J.</given-names></name><name><surname>Moore</surname><given-names>Matthew R.</given-names></name><name><surname>Norrbom</surname><given-names>Allen L.</given-names></name><name><surname>Diaz</surname><given-names>Jessica</given-names></name><name><surname>Somma</surname><given-names>Louis A.</given-names></name><name><surname>Ruiz-Arce</surname><given-names>Raul</given-names></name><name><surname>Sutton</surname><given-names>Bruce D.</given-names></name><name><surname>Nolazco</surname><given-names>Norma</given-names></name><name><surname>Muller</surname><given-names>Alies</given-names></name><name><surname>Branham</surname><given-names>Marc A.</given-names></name></person-group><article-title>﻿Exceptional larval morphology of nine species of the <italic><tp:taxon-name><tp:taxon-name-part taxon-name-part-type="genus" reg="Anastrepha">Anastrepha</tp:taxon-name-part><tp:taxon-name-part taxon-name-part-type="species" reg="mucronota">mucronota</tp:taxon-name-part></tp:taxon-name></italic> species group (<tp:taxon-name><tp:taxon-name-part taxon-name-part-type="order">Diptera</tp:taxon-name-part></tp:taxon-name>, <tp:taxon-name><tp:taxon-name-part taxon-name-part-type="family">Tephritidae</tp:taxon-name-part></tp:taxon-name>)</article-title><source>Zookeys</source><day>03</day><month>11</month><year>2022</year><volume>1127</volume><fpage>155</fpage><lpage>215</lpage><pub-id pub-id-type="doi">10.3897/zookeys.1127.84628</pub-id></mixed-citation></tp:treatment-meta><tp:nomenclature><label>﻿</label><tp:taxon-name>
              <object-id xmlns:xlink="http://www.w3.org/1999/xlink" content-type="arpha" xlink:type="simple">2322DD6E-FED3-58AF-8BAE-458A6E143CDA</object-id>
              <tp:taxon-name-part taxon-name-part-type="genus" reg="Anastrepha">Anastrepha</tp:taxon-name-part>
              <tp:taxon-name-part taxon-name-part-type="species" reg="korytkowskii">korytkowskii</tp:taxon-name-part>
            </tp:taxon-name><tp:taxon-authority>Norrbom, 2015</tp:taxon-authority><xref ref-type="fig" rid="F13">Figs 53–57</xref><xref ref-type="fig" rid="F14">, 58–63</xref><xref ref-type="fig" rid="F15">, 64–65</xref></tp:nomenclature><tp:treatment-sec sec-type="material" id="SECID0EDLCI"><title>Material examined.</title><p>Peru • 2 larvae; Madre de Dios, Puerto Maldonado, Centro de Investigación y Capacitación Río Los Amigos (<abbrev xmlns:xlink="http://www.w3.org/1999/xlink" xlink:title="Madre de Dios, Puerto Maldonado, Centro de Investigación y Capacitación Río Los Amigos" id="ABBRID0EJLCI" xlink:type="simple">CICRA</abbrev>), trail 21; <named-content xmlns:xlink="http://www.w3.org/1999/xlink" content-type="dwc:verbatimCoordinates" xlink:type="simple"><named-content content-type="geo-json" specific-use="{&#34;type&#34;:&#34;Point&#34;,&#34;coordinates&#34;:[-70.088900,-12.572100]}" id="NCID0EQLCI" xlink:type="simple">12.5721°S, 70.0889°W</named-content></named-content>; 232 m a.s.l.; 17 Apr. 2016; N. Zenteno leg.; reared from fruit of <italic><tp:taxon-name><tp:taxon-name-part taxon-name-part-type="genus" reg="Quararibea">Quararibea</tp:taxon-name-part><tp:taxon-name-part taxon-name-part-type="species" reg="wittii">wittii</tp:taxon-name-part></tp:taxon-name></italic>; <named-content xmlns:xlink="http://www.w3.org/1999/xlink" content-type="dwc:institutional_code" xlink:title="Florida State Collection of Arthropods" xlink:href="http://grbio.org/institution/florida-state-collection-arthropods-museum-entomology" xlink:type="simple">FSCA</named-content> (AP20180315.02– AP20180315.03) • 7 larvae; same, trail 11; <named-content xmlns:xlink="http://www.w3.org/1999/xlink" content-type="dwc:verbatimCoordinates" xlink:type="simple"><named-content content-type="geo-json" specific-use="{&#34;type&#34;:&#34;Point&#34;,&#34;coordinates&#34;:[-70.084700,-12.563600]}" id="NCID0ELMCI" xlink:type="simple">12.5636°S, 70.0847°W</named-content></named-content>; 250 m a.s.l.; 4 Dec. 2015; R. Bustamante leg.; reared from fruit of <italic><tp:taxon-name><tp:taxon-name-part taxon-name-part-type="genus" reg="Quararibea">Quararibea</tp:taxon-name-part><tp:taxon-name-part taxon-name-part-type="species" reg="wittii">wittii</tp:taxon-name-part></tp:taxon-name></italic>; <named-content xmlns:xlink="http://www.w3.org/1999/xlink" content-type="dwc:institutional_code" xlink:title="Florida State Collection of Arthropods" xlink:href="http://grbio.org/institution/florida-state-collection-arthropods-museum-entomology" xlink:type="simple">FSCA</named-content> (AP20180315.01, AP20180315.04, AP20180315.05, AP20180321.03, AP20180321.04, AP20180329.01, AP20180329.05) • 2 larvae; same, trail 21; <named-content xmlns:xlink="http://www.w3.org/1999/xlink" content-type="dwc:verbatimCoordinates" xlink:type="simple"><named-content content-type="geo-json" specific-use="{&#34;type&#34;:&#34;Point&#34;,&#34;coordinates&#34;:[-70.084700,-12.570800]}" id="NCID0EGNCI" xlink:type="simple">12.5708°S, 70.0847°W</named-content></named-content>; 224 m a.s.l.; 2 Dec. 2015; R. Bustamante leg.; reared from fruit of <italic><tp:taxon-name><tp:taxon-name-part taxon-name-part-type="genus" reg="Quararibea">Quararibea</tp:taxon-name-part><tp:taxon-name-part taxon-name-part-type="species" reg="wittii">wittii</tp:taxon-name-part></tp:taxon-name></italic>; <named-content xmlns:xlink="http://www.w3.org/1999/xlink" content-type="dwc:institutional_code" xlink:title="Florida State Collection of Arthropods" xlink:href="http://grbio.org/institution/florida-state-collection-arthropods-museum-entomology" xlink:type="simple">FSCA</named-content> (AP20180315.07, AP20180516.13) • 8 larvae; same, trail 21; <named-content xmlns:xlink="http://www.w3.org/1999/xlink" content-type="dwc:verbatimCoordinates" xlink:type="simple"><named-content content-type="geo-json" specific-use="{&#34;type&#34;:&#34;Point&#34;,&#34;coordinates&#34;:[-70.088900,-12.572100]}" id="NCID0EBOCI" xlink:type="simple">12.5721°S, 70.0889°W</named-content></named-content>; 232 m a.s.l.; 14–21 Mar. 2016; N. Zenteno leg.; reared from fruit of <italic><tp:taxon-name><tp:taxon-name-part taxon-name-part-type="genus" reg="Quararibea">Quararibea</tp:taxon-name-part><tp:taxon-name-part taxon-name-part-type="species" reg="wittii">wittii</tp:taxon-name-part></tp:taxon-name></italic>; <named-content xmlns:xlink="http://www.w3.org/1999/xlink" content-type="dwc:institutional_code" xlink:title="Florida State Collection of Arthropods" xlink:href="http://grbio.org/institution/florida-state-collection-arthropods-museum-entomology" xlink:type="simple">FSCA</named-content> (AP20180315.08, AP20180315.09, AP20180329.06, AP20180329.07, AP20180329.09–AP20180329.12).</p><fig id="F13" position="float" orientation="portrait"><object-id xmlns:xlink="http://www.w3.org/1999/xlink" content-type="doi" xlink:type="simple">10.3897/zookeys.1127.84628.figures53-57</object-id><object-id xmlns:xlink="http://www.w3.org/1999/xlink" content-type="arpha" xlink:type="simple">77802FE8-5862-5BFE-9EA2-0173EFD20E37</object-id><label>Figures 53–57.</label><caption><p>Scanning electron photomicrographs of third instar of <italic><tp:taxon-name><tp:taxon-name-part taxon-name-part-type="genus" reg="Anastrepha">Anastrepha</tp:taxon-name-part><tp:taxon-name-part taxon-name-part-type="species" reg="korytkowskii">korytkowskii</tp:taxon-name-part></tp:taxon-name></italic><bold>53</bold> pseudocephalon <bold>54</bold> oral ridges <bold>55</bold> antenna and maxillary palp <bold>56</bold> preoral organ <bold>57</bold> ventral surface of mouthhook. Abbreviations: CLP, comb-like processes. Scale bars: 10 μm (<bold>55–57</bold>); 20 μm (<bold>54</bold>); 50 μm (<bold>53</bold>).</p></caption><graphic xmlns:xlink="http://www.w3.org/1999/xlink" xlink:href="zookeys-1127-155_article-84628__-g013.jpg" position="float" orientation="portrait" xlink:type="simple" id="oo_765449.jpg"><uri content-type="original_file" xlink:type="simple">https://binary.pensoft.net/fig/765449</uri></graphic></fig></tp:treatment-sec><tp:treatment-sec sec-type="diagnosis" id="SECID0EBQCI"><title>Diagnosis.</title><p>The larvae of <italic><tp:taxon-name><tp:taxon-name-part taxon-name-part-type="genus" reg="Anastrepha">A.</tp:taxon-name-part><tp:taxon-name-part taxon-name-part-type="species" reg="korytkowskii">korytkowskii</tp:taxon-name-part></tp:taxon-name></italic> can be distinguished from those of other species of <italic><tp:taxon-name><tp:taxon-name-part taxon-name-part-type="genus" reg="Anastrepha">Anastrepha</tp:taxon-name-part></tp:taxon-name></italic> by its peculiar short preoral lobe medial to the lobe bearing the preoral organ, fringed posterior margins of the accessory plates, posterior margins of the oral ridges (2–5 anterior ridges dentate, medial and posterior ridges entire), and 3–5 comb-like processes adjacent to the labium and posterior to the oral ridges. The posterior margins of the accessory plates resemble those of <italic><tp:taxon-name><tp:taxon-name-part taxon-name-part-type="genus" reg="Anastrepha">A.</tp:taxon-name-part><tp:taxon-name-part taxon-name-part-type="species" reg="crebra">crebra</tp:taxon-name-part></tp:taxon-name></italic>, <italic><tp:taxon-name><tp:taxon-name-part taxon-name-part-type="genus" reg="Anastrepha">A.</tp:taxon-name-part><tp:taxon-name-part taxon-name-part-type="species" reg="haplacantha">haplacantha</tp:taxon-name-part></tp:taxon-name></italic>, <italic><tp:taxon-name><tp:taxon-name-part taxon-name-part-type="genus" reg="Anastrepha">A.</tp:taxon-name-part><tp:taxon-name-part taxon-name-part-type="species" reg="nolazcoae">nolazcoae</tp:taxon-name-part></tp:taxon-name></italic>, <italic><tp:taxon-name><tp:taxon-name-part taxon-name-part-type="genus" reg="Anastrepha">Anastrepha</tp:taxon-name-part></tp:taxon-name></italic> sp. Peru-82, <tp:taxon-name><tp:taxon-name-part taxon-name-part-type="genus" reg="Anastrepha">Anastrepha</tp:taxon-name-part><tp:taxon-name-part taxon-name-part-type="authority">sp.</tp:taxon-name-part><tp:taxon-name-part taxon-name-part-type="uncertainty-rank">nr.</tp:taxon-name-part><tp:taxon-name-part taxon-name-part-type="species" reg="protuberans">protuberans</tp:taxon-name-part></tp:taxon-name>, and <italic><tp:taxon-name><tp:taxon-name-part taxon-name-part-type="genus" reg="Anastrepha">Anastrepha</tp:taxon-name-part></tp:taxon-name></italic> sp. Sur-16, although in <italic><tp:taxon-name><tp:taxon-name-part taxon-name-part-type="genus" reg="Anastrepha">A.</tp:taxon-name-part><tp:taxon-name-part taxon-name-part-type="species" reg="korytkowskii">korytkowskii</tp:taxon-name-part></tp:taxon-name></italic> the posterior margins of the oral ridges are distinct (as shown above). <italic><tp:taxon-name><tp:taxon-name-part taxon-name-part-type="genus" reg="Anastrepha">Anastrepha</tp:taxon-name-part><tp:taxon-name-part taxon-name-part-type="species" reg="korytkowskii">korytkowskii</tp:taxon-name-part></tp:taxon-name></italic> further differs from the latter six species by the number of oral ridges, ventral surface of mouthhook, number of tubules and distal width of the prothoracic spiracle, and basal width of the posterior spiracle (see Tables <xref ref-type="table" rid="T2">2</xref>–<xref ref-type="table" rid="T4">4</xref>).</p></tp:treatment-sec><tp:treatment-sec sec-type="description" id="SECID0EWTCI"><title>Description.</title><p><bold><italic>Habitus</italic>.</bold> Third instar elongate, cylindrical, tapered anteriorly and caudal end truncate; color creamy; amphipneustic. Length 6.10‒8.54 mm and width 0.93‒1.57 mm at the sixth abdominal segment.</p><p><bold><italic>Pseudocephalon</italic></bold> (Figs <xref ref-type="fig" rid="F13">53–56</xref>). Antenna and maxillary palp on moderately developed lobe. Antenna with cylindrical base and apical knob. Maxillary palp bearing three papilla sensilla, two knob sensilla; dorsolateral group of sensilla bearing two well-developed papilla sensilla, aligned perpendicular to palp and surrounded by a collar. Facial mask partly globular in lateral view, upper right section lacking ridges and accessory plates and forming almost a right angle. Preoral organ bearing one unbranched peg sensillum, located apically on small, elongate-rounded lobe directly anterior to mouthhook; adjacent medial preoral lobe separate, slightly smaller and irregularly rounded. Oral ridges in 12–14 rows, margins of anterior 2–5 ridges irregularly dentate, margins of medial and posterior ridges entire (some sparsely notched); 3–5 comb-like processes adjacent to labium and posterior to oral ridges; 14–20 accessory plates in one series, but absent adjacent to the anterior five or six oral ridges, covering a much smaller area than oral ridges, with fringed posterior margins. Labium triangular, anterior surface knobby, ventrally with two visible sensilla.</p><p><bold><italic>Cephaloskeleton</italic></bold> (Figs <xref ref-type="fig" rid="F13">57</xref>–<xref ref-type="fig" rid="F14">59</xref>). Total length from tip of mouthhook to end of ventral cornu 0.76–0.86 mm. Mouthhook well sclerotized, black apically and basally; length a 0.16–0.18 mm; length b 0.10–0.13 mm; height c 0.11–0.13 mm; ratio a:b 1.4–1.6; ratio a:c 1.4–1.5. Tooth long, sharp, strongly curved, concave ventrally, ventral surface eroded. Intermediate sclerite 0.15–0.17 mm long, 0.13–0.14 mm wide at ventral bridge. Epipharyngeal sclerite visible only in dorsal view, with medial lobe directed anteriorly. Labial sclerite robust, sclerotized, and triangular in dorsal view. Parastomal bar extending for almost entire length of intermediate sclerite. Dorsal arch 0.19–0.21 mm high. Dorsal cornu with well-defined sclerotized area adjacent to notch, 0.36–0.46 mm long. Dorsal bridge prominently projecting anteriorly from dorsal cornu and slightly sclerotized. Anterior sclerite irregularly shaped and sclerotized. Cornu notch (N) 0.24–0.29 mm long and cornu notch index (N/DC) 0.6–0.7. Ventral cornu sclerotized between notch and pharyngeal bar and grooves. Pharyngeal filter with weakly sclerotized anterior bar and 7–9 ridges forming a series of grooves along length of ventral cornu. Ventral cornu 0.39–0.55 mm long from pharyngeal bar to posterior end of grooves. Ventral cornu 1.2–1.4 × as long as sclerotized area of dorsal cornu.</p><p><bold><italic>Thoracic and abdominal segments</italic>.</bold> Thoracic segments with dorsal spinules conical, symmetrical to slightly curved posteriorly; dorsal spinule pattern as follows: T1 with six or seven rows, forming scalloped plates; T2 with 2‒5 rows; T3 lacking spinules; ventral spinule pattern as follows: T1 with 8–12 rows; T2 with three rows; T3 lacking spinules. Abdominal segments (A1–A8) lacking dorsal spinules; ventral creeping welts present on all abdominal segments (A1–A8); ventral spinule pattern as follows: A1 with one or two rows; A2 with six or seven rows; A3 with seven or eight rows; A4 with seven or eight rows; A5 with 6–8 rows; A6 with eight rows; A7 with 6–8 rows; A8 with 6–8 rows. Additional 2–4 irregular rows of spinules anteriorly and posteriorly to anal lobes, spinules large, conical, pointing away from anal lobes.</p><fig id="F14" position="float" orientation="portrait"><object-id xmlns:xlink="http://www.w3.org/1999/xlink" content-type="doi" xlink:type="simple">10.3897/zookeys.1127.84628.figures58-63</object-id><object-id xmlns:xlink="http://www.w3.org/1999/xlink" content-type="arpha" xlink:type="simple">4B0A7CDC-CE8E-5930-9599-0C7D2BF851AC</object-id><label>Figures 58–63.</label><caption><p>Optical photomicrographs and scanning electron photomicrographs of third instar of <italic><tp:taxon-name><tp:taxon-name-part taxon-name-part-type="genus" reg="Anastrepha">Anastrepha</tp:taxon-name-part><tp:taxon-name-part taxon-name-part-type="species" reg="korytkowskii">korytkowskii</tp:taxon-name-part></tp:taxon-name></italic><bold>58</bold> cephaloskeleton, lateral view <bold>59</bold> cephaloskeleton, dorsal view <bold>60</bold> prothoracic spiracle, lateral view <bold>61</bold> prothoracic spiracle, dorsolateral view <bold>62</bold> caudal segment <bold>63</bold> anal lobe. Abbreviations: ES, epipharyngeal sclerite; LS, labial sclerite. Scale bars: 50 μm (<bold>60, 61</bold>); 100 μm (<bold>63</bold>); 200 μm (<bold>58, 59, 62</bold>).</p></caption><graphic xmlns:xlink="http://www.w3.org/1999/xlink" xlink:href="zookeys-1127-155_article-84628__-g014.jpg" position="float" orientation="portrait" xlink:type="simple" id="oo_765450.jpg"><uri content-type="original_file" xlink:type="simple">https://binary.pensoft.net/fig/765450</uri></graphic></fig><fig id="F15" position="float" orientation="portrait"><object-id xmlns:xlink="http://www.w3.org/1999/xlink" content-type="doi" xlink:type="simple">10.3897/zookeys.1127.84628.figures64-65</object-id><object-id xmlns:xlink="http://www.w3.org/1999/xlink" content-type="arpha" xlink:type="simple">03F85DAF-7A23-51C7-AF6D-91393A880735</object-id><label>Figures 64, 65.</label><caption><p>Scanning electron photomicrograph and optical photomicrograph of posterior spiracles of third instar of <italic><tp:taxon-name><tp:taxon-name-part taxon-name-part-type="genus" reg="Anastrepha">Anastrepha</tp:taxon-name-part><tp:taxon-name-part taxon-name-part-type="species" reg="korytkowskii">korytkowskii</tp:taxon-name-part></tp:taxon-name></italic>. Scale bars: 50 μm (<bold>64, 65</bold>).</p></caption><graphic xmlns:xlink="http://www.w3.org/1999/xlink" xlink:href="zookeys-1127-155_article-84628__-g015.jpg" position="float" orientation="portrait" xlink:type="simple" id="oo_765451.jpg"><uri content-type="original_file" xlink:type="simple">https://binary.pensoft.net/fig/765451</uri></graphic></fig><p><bold><italic>Prothoracic spiracle</italic></bold> (Figs <xref ref-type="fig" rid="F14">60</xref>, <xref ref-type="fig" rid="F14">61</xref>). Bilobed, bearing 12–18 tubules, distally rounded and arranged in a single sinuous row. Spiracle distal width 0.19–0.24 mm; basal width 0.07‒0.10 mm at junction with trachea.</p><p><bold><italic>Caudal segment</italic></bold> (Figs <xref ref-type="fig" rid="F14">62</xref>, <xref ref-type="fig" rid="F14">63</xref>). Dorsal (D1 and D2), intermediate (I1 and I2), lateral (L1), and ventral (V1 and V2) tubercles and sensilla weakly developed; D1 distinctly anterior to D2. Intermediate tubercles I1 and I2 more strongly developed, but associated sensilla weakly developed; I1 lateral and sometimes slightly ventral to I2. Lateral (L1) and ventral (V1 and V2) tubercles and associated sensilla weakly developed. Anal lobe entire and very protuberant.</p><p><bold><italic>Posterior spiracle</italic></bold> (Figs <xref ref-type="fig" rid="F14">62</xref>, <xref ref-type="fig" rid="F15">64</xref>, <xref ref-type="fig" rid="F15">65</xref>). Located above horizontal midline. Posterior spiracle openings with thick rimae and numerous trabeculae; 56–77 µm long; 20‒24 µm wide; ratio length/width 2.8‒3.2. Ecdysial scar apparent. Felt chamber oval, 124‒148 µm in diameter at junction with trachea. Spiracular process SP-I comprising 9‒15 trunks and 21‒33 tips; ratio tips/trunks 2.2‒ 2.3; basal width 14‒28 µm; ratio basal width/length of spiracular opening 0.24‒0.47. SP-II comprising 4‒7 trunks and 9‒17 tips. SP-III comprising 5‒10 trunks and 12‒19 tips. SP-IV comprising 8‒15 trunks and 17‒31 tips; ratio tips/trunks 2.0‒2.1; basal width 12‒21 µm; ratio basal width/length of spiracular opening 0.21‒0.30.</p></tp:treatment-sec><tp:treatment-sec sec-type="distribution" id="SECID0EXYCI"><title>Distribution.</title><p><italic><tp:taxon-name><tp:taxon-name-part taxon-name-part-type="genus" reg="Anastrepha">Anastrepha</tp:taxon-name-part><tp:taxon-name-part taxon-name-part-type="species" reg="korytkowskii">korytkowskii</tp:taxon-name-part></tp:taxon-name></italic> is known only from Bolivia (La Paz and Santa Cruz) and eastern Peru (Cusco, Huánuco, Junín, and Madre de Dios).</p></tp:treatment-sec><tp:treatment-sec sec-type="biology" id="SECID0EIZCI"><title>Biology.</title><p>We reared this species from fruit of <italic><tp:taxon-name><tp:taxon-name-part taxon-name-part-type="genus" reg="Quararibea">Quararibea</tp:taxon-name-part><tp:taxon-name-part taxon-name-part-type="species" reg="wittii">wittii</tp:taxon-name-part></tp:taxon-name></italic>, the only known host plant (<xref ref-type="bibr" rid="B48">Norrbom et al. 2015</xref>). The larvae feed only on the pulp of the fruit.</p></tp:treatment-sec><tp:treatment-sec sec-type="Molecular identification" id="SECID0E4ZCI"><title>Molecular identification.</title><p><abbrev xmlns:xlink="http://www.w3.org/1999/xlink" xlink:title="Cytochrome oxidase c subunit I" id="ABBRID0ED1CI" xlink:type="simple">COI</abbrev> barcodes were generated from 19 larvae and two adults and submitted to GenBank (<ext-link xmlns:xlink="http://www.w3.org/1999/xlink" ext-link-type="gen" xlink:href="MT654705" xlink:type="simple">MT654705</ext-link>–<ext-link xmlns:xlink="http://www.w3.org/1999/xlink" ext-link-type="gen" xlink:href="MT654725" xlink:type="simple">MT654725</ext-link>). These data further confirm the identity of the described larvae. K2P distances between <italic><tp:taxon-name><tp:taxon-name-part taxon-name-part-type="genus" reg="Anastrepha">A.</tp:taxon-name-part><tp:taxon-name-part taxon-name-part-type="species" reg="korytkowskii">korytkowskii</tp:taxon-name-part></tp:taxon-name></italic> larvae and the three adult sequences (<ext-link xmlns:xlink="http://www.w3.org/1999/xlink" ext-link-type="gen" xlink:href="MT654712" xlink:type="simple">MT654712</ext-link>, <ext-link xmlns:xlink="http://www.w3.org/1999/xlink" ext-link-type="gen" xlink:href="MT654722" xlink:type="simple">MT654722</ext-link>, <ext-link xmlns:xlink="http://www.w3.org/1999/xlink" ext-link-type="gen" xlink:href="KY428387" xlink:type="simple">KY428387</ext-link>) ranged from 0.0–2.1%. BLAST searches were consistent with our new data, yielding only one good match: <italic><tp:taxon-name><tp:taxon-name-part taxon-name-part-type="genus" reg="Anastrepha">A.</tp:taxon-name-part><tp:taxon-name-part taxon-name-part-type="species" reg="korytkowskii">korytkowskii</tp:taxon-name-part></tp:taxon-name></italic> (97.77–99.04% sequence identity; <ext-link xmlns:xlink="http://www.w3.org/1999/xlink" ext-link-type="gen" xlink:href="KY428387" xlink:type="simple">KY428387</ext-link>). Additionally, all 19 larval barcodes returned consensus identifications of <italic><tp:taxon-name><tp:taxon-name-part taxon-name-part-type="genus" reg="Anastrepha">A.</tp:taxon-name-part><tp:taxon-name-part taxon-name-part-type="species" reg="korytkowskii">korytkowskii</tp:taxon-name-part></tp:taxon-name></italic> with three votes (<xref ref-type="bibr" rid="B39">Moore et al. in press</xref>).</p></tp:treatment-sec><tp:treatment-sec><!--Section generated to contain objects referenced in tp:taxon-treatment.--><table-wrap id="T2" position="float" orientation="portrait"><label>Table 2.</label><caption><p>Diagnostic characters of the pseudocephalon of species within the <italic><tp:taxon-name><tp:taxon-name-part taxon-name-part-type="genus" reg="Anastrepha"/><tp:taxon-name-part taxon-name-part-type="species" reg="mucronota">mucronota</tp:taxon-name-part></tp:taxon-name></italic> group.</p></caption><table id="TID0E2ODI" rules="all"><tbody><tr><th rowspan="2" colspan="1">Species</th><th rowspan="2" colspan="1">Location of preroal organ</th><th rowspan="2" colspan="1">Shape of preoral lobe</th><th rowspan="1" colspan="2">Oral ridges</th><th rowspan="1" colspan="2">Accessory plates</th><th rowspan="1" colspan="2">Mouthhook</th><th rowspan="2" colspan="1">No. of comb-like processes</th></tr><tr><th rowspan="1" colspan="1">Number</th><th rowspan="1" colspan="1">Posterior margins</th><th rowspan="1" colspan="1">Number</th><th rowspan="1" colspan="1">Posterior margins</th><th rowspan="1" colspan="1">Ventral surface</th><th rowspan="1" colspan="1">Length b (mm)</th></tr><tr><td rowspan="1" colspan="1">
                      <italic>
                        <tp:taxon-name><tp:taxon-name-part taxon-name-part-type="genus" reg="Anastrepha">A.</tp:taxon-name-part><tp:taxon-name-part taxon-name-part-type="species" reg="aphelocentema">aphelocentema</tp:taxon-name-part></tp:taxon-name>
                      </italic>
                    </td><td rowspan="1" colspan="1">Lateral to MH</td><td rowspan="1" colspan="1">Long, narrow, with 3–4 petal-like lobes adjacent to preoral organ</td><td rowspan="1" colspan="1">12‒14</td><td rowspan="1" colspan="1">Finely serrate or entire</td><td rowspan="1" colspan="1">15‒17; mostly in one series</td><td rowspan="1" colspan="1">Finely serrate or entire</td><td rowspan="1" colspan="1">Concave, Rough</td><td rowspan="1" colspan="1">0.22</td><td rowspan="1" colspan="1">Absent</td></tr><tr><td rowspan="1" colspan="1">
                      <italic>
                        <tp:taxon-name><tp:taxon-name-part taxon-name-part-type="genus" reg="Anastrepha">A.</tp:taxon-name-part><tp:taxon-name-part taxon-name-part-type="species" reg="caballeroi">caballeroi</tp:taxon-name-part></tp:taxon-name>
                      </italic>
                    </td><td rowspan="1" colspan="1">Anterolateral to MH</td><td rowspan="1" colspan="1">Long, narrow, split apically, extending posterior to preoral organ</td><td rowspan="1" colspan="1">14‒15</td><td rowspan="1" colspan="1">Entire or undulant</td><td rowspan="1" colspan="1">27‒36, covering a much larger area than oral ridges</td><td rowspan="1" colspan="1">Dentate</td><td rowspan="1" colspan="1">Concave, eroded</td><td rowspan="1" colspan="1">0.21–0.23</td><td rowspan="1" colspan="1">Absent</td></tr><tr><td rowspan="1" colspan="1">
                      <italic>
                        <tp:taxon-name><tp:taxon-name-part taxon-name-part-type="genus" reg="Anastrepha">A.</tp:taxon-name-part><tp:taxon-name-part taxon-name-part-type="species" reg="crebra">crebra</tp:taxon-name-part></tp:taxon-name>
                      </italic>
                    </td><td rowspan="1" colspan="1">Anterolateral to MH</td><td rowspan="1" colspan="1">Long, broad, extending posterior to preoral organ</td><td rowspan="1" colspan="1">13‒15</td><td rowspan="1" colspan="1">Fringed</td><td rowspan="1" colspan="1">Present; apparently in one series</td><td rowspan="1" colspan="1">Fringed</td><td rowspan="1" colspan="1">Concave, medial carina, smooth</td><td rowspan="1" colspan="1">0.16–0.17</td><td rowspan="1" colspan="1">Absent</td></tr><tr><td rowspan="1" colspan="1">
                      <italic>
                        <tp:taxon-name><tp:taxon-name-part taxon-name-part-type="genus" reg="Anastrepha">A.</tp:taxon-name-part><tp:taxon-name-part taxon-name-part-type="species" reg="haplacantha">haplacantha</tp:taxon-name-part></tp:taxon-name>
                      </italic>
                    </td><td rowspan="1" colspan="1">Lateral to MH</td><td rowspan="1" colspan="1">Long, narrow, with 3–5 single or bifid secondary lobes adjacent to preoral organ</td><td rowspan="1" colspan="1">19‒20</td><td rowspan="1" colspan="1">Dentate with long moderately spaced projections</td><td rowspan="1" colspan="1">Numerous plates</td><td rowspan="1" colspan="1">Fringed</td><td rowspan="1" colspan="1">Concave, apparently smooth</td><td rowspan="1" colspan="1">0.21–0.22</td><td rowspan="1" colspan="1">Absent</td></tr><tr><td rowspan="1" colspan="1">
                      <italic>
                        <tp:taxon-name><tp:taxon-name-part taxon-name-part-type="genus" reg="Anastrepha">A.</tp:taxon-name-part><tp:taxon-name-part taxon-name-part-type="species" reg="korytkowskii">korytkowskii</tp:taxon-name-part></tp:taxon-name>
                      </italic>
                    </td><td rowspan="1" colspan="1">Anterior to MH</td><td rowspan="1" colspan="1">Short, irregular-rounded lobe, smaller than preoral organ</td><td rowspan="1" colspan="1">12‒14</td><td rowspan="1" colspan="1">Irregularly dentate and entire</td><td rowspan="1" colspan="1">14‒20; plates in one series</td><td rowspan="1" colspan="1">Fringed</td><td rowspan="1" colspan="1">Concave, eroded</td><td rowspan="1" colspan="1">0.10‒0.13</td><td rowspan="1" colspan="1">3–5</td></tr><tr><td rowspan="1" colspan="1">
                      <italic>
                        <tp:taxon-name><tp:taxon-name-part taxon-name-part-type="genus" reg="Anastrepha">A.</tp:taxon-name-part><tp:taxon-name-part taxon-name-part-type="species" reg="mucronota">mucronota</tp:taxon-name-part></tp:taxon-name>
                      </italic>
                    </td><td rowspan="1" colspan="1">?</td><td rowspan="1" colspan="1">?</td><td rowspan="1" colspan="1">13‒15</td><td rowspan="1" colspan="1">?</td><td rowspan="1" colspan="1">?</td><td rowspan="1" colspan="1">?</td><td rowspan="1" colspan="1">?</td><td rowspan="1" colspan="1">?</td><td rowspan="1" colspan="1">?</td></tr><tr><td rowspan="1" colspan="1">
                      <italic>
                        <tp:taxon-name><tp:taxon-name-part taxon-name-part-type="genus" reg="Anastrepha">A.</tp:taxon-name-part><tp:taxon-name-part taxon-name-part-type="species" reg="nolazcoae">nolazcoae</tp:taxon-name-part></tp:taxon-name>
                      </italic>
                    </td><td rowspan="1" colspan="1">Anterior to MH</td><td rowspan="1" colspan="1">Short, narrow, extends to posterior middle of preoral organ</td><td rowspan="1" colspan="1">16‒19</td><td rowspan="1" colspan="1">Fringed, 3–4 posterior ridges entire</td><td rowspan="1" colspan="1">~ 36; medial and posterior plates in two series</td><td rowspan="1" colspan="1">Fringed</td><td rowspan="1" colspan="1">Concave, Smooth</td><td rowspan="1" colspan="1">0.12–0.15</td><td rowspan="1" colspan="1">6–8</td></tr><tr><td rowspan="1" colspan="1"><italic><tp:taxon-name><tp:taxon-name-part taxon-name-part-type="genus" reg="Anastrepha">Anastrepha</tp:taxon-name-part></tp:taxon-name></italic> sp. Peru-82</td><td rowspan="1" colspan="1">Anterior to MH</td><td rowspan="1" colspan="1">Short, broad, irregular shape, larger than preoral organ</td><td rowspan="1" colspan="1">22‒23</td><td rowspan="1" colspan="1">Densely fringed, posterior ridges dentate</td><td rowspan="1" colspan="1">Numerous plates, overlapping with oral ridges</td><td rowspan="1" colspan="1">Fringed</td><td rowspan="1" colspan="1">Concave, medial carina, smooth</td><td rowspan="1" colspan="1">0.18‒0.20</td><td rowspan="1" colspan="1">Absent</td></tr><tr><td rowspan="1" colspan="1"><tp:taxon-name><tp:taxon-name-part taxon-name-part-type="genus" reg="Anastrepha">Anastrepha</tp:taxon-name-part></tp:taxon-name> sp. <tp:taxon-name><tp:taxon-name-part taxon-name-part-type="genus" reg="Anastrepha"/><tp:taxon-name-part taxon-name-part-type="uncertainty-rank">nr.</tp:taxon-name-part><tp:taxon-name-part taxon-name-part-type="species" reg="protuberans">protuberans</tp:taxon-name-part></tp:taxon-name></td><td rowspan="1" colspan="1">Lateral to MH</td><td rowspan="1" colspan="1">Long, narrow</td><td rowspan="1" colspan="1">18‒23</td><td rowspan="1" colspan="1">Fringed</td><td rowspan="1" colspan="1">Present; apparently in one series</td><td rowspan="1" colspan="1">Fringed</td><td rowspan="1" colspan="1">Concave, smooth</td><td rowspan="1" colspan="1">0.24‒0.25</td><td rowspan="1" colspan="1">Absent</td></tr><tr><td rowspan="1" colspan="1"><italic><tp:taxon-name><tp:taxon-name-part taxon-name-part-type="genus" reg="Anastrepha">Anastrepha</tp:taxon-name-part></tp:taxon-name></italic> sp. Sur-16</td><td rowspan="1" colspan="1">Anterior to MH</td><td rowspan="1" colspan="1">Short-elongate, narrow, extends partially posterior to preoral organ</td><td rowspan="1" colspan="1">13‒16</td><td rowspan="1" colspan="1">Dentate with long closely spaced projections, 2–3 posterior ridges entire</td><td rowspan="1" colspan="1">Numerous plates; plates in two or more series</td><td rowspan="1" colspan="1">Fringed</td><td rowspan="1" colspan="1">Concave, eroded</td><td rowspan="1" colspan="1">0.16‒0.17</td><td rowspan="1" colspan="1">7–9</td></tr></tbody></table><table-wrap-foot><fn><p>(?) Unknown data from previous studies.</p></fn></table-wrap-foot></table-wrap><table-wrap id="T4" position="float" orientation="portrait"><label>Table 4.</label><caption><p>Diagnostic characters of the caudal segment of species within the <italic><tp:taxon-name><tp:taxon-name-part taxon-name-part-type="genus" reg="Anastrepha"/><tp:taxon-name-part taxon-name-part-type="species" reg="mucronota">mucronota</tp:taxon-name-part></tp:taxon-name></italic> group.</p></caption><table id="TID0EWLAK" rules="all"><tbody><tr><th rowspan="2" colspan="1">Species</th><th rowspan="1" colspan="4">Posterior spiracle (SP-I and SP-IV)</th><th rowspan="2" colspan="1">Anal lobe</th></tr><tr><th rowspan="1" colspan="1">Length of spiracular opening (μm)</th><th rowspan="1" colspan="1">No. of trunks</th><th rowspan="1" colspan="1">No. of tips</th><th rowspan="1" colspan="1">Basal width (μm)</th></tr><tr><td rowspan="1" colspan="1">
                      <italic>
                        <tp:taxon-name><tp:taxon-name-part taxon-name-part-type="genus" reg="Anastrepha">A.</tp:taxon-name-part><tp:taxon-name-part taxon-name-part-type="species" reg="aphelocentema">aphelocentema</tp:taxon-name-part></tp:taxon-name>
                      </italic>
                    </td><td rowspan="1" colspan="1">94–101</td><td rowspan="1" colspan="1">SP-I 4‒9; SP-IV 3‒7</td><td rowspan="1" colspan="1">SP-I 12‒21; SP-IV 10‒15</td><td rowspan="1" colspan="1">SP-I 9‒12; SP-IV 9‒10</td><td rowspan="1" colspan="1">Grooved, entire</td></tr><tr><td rowspan="1" colspan="1">
                      <italic>
                        <tp:taxon-name><tp:taxon-name-part taxon-name-part-type="genus" reg="Anastrepha">A.</tp:taxon-name-part><tp:taxon-name-part taxon-name-part-type="species" reg="caballeroi">caballeroi</tp:taxon-name-part></tp:taxon-name>
                      </italic>
                    </td><td rowspan="1" colspan="1">76–89</td><td rowspan="1" colspan="1">SP-I 5‒8; SP IV 4‒7</td><td rowspan="1" colspan="1">SP I 10‒18; SP IV 7‒17</td><td rowspan="1" colspan="1">SP I 7‒13; SP IV 5‒7</td><td rowspan="1" colspan="1">Entire</td></tr><tr><td rowspan="1" colspan="1">
                      <italic>
                        <tp:taxon-name><tp:taxon-name-part taxon-name-part-type="genus" reg="Anastrepha">A.</tp:taxon-name-part><tp:taxon-name-part taxon-name-part-type="species" reg="crebra">crebra</tp:taxon-name-part></tp:taxon-name>
                      </italic>
                    </td><td rowspan="1" colspan="1">58–73</td><td rowspan="1" colspan="1">SP-I 14‒18; SP IV 14‒20</td><td rowspan="1" colspan="1">SP I 33‒51; SP IV 31‒39</td><td rowspan="1" colspan="1">SP I 20‒30; SP IV 16‒28</td><td rowspan="1" colspan="1">Entire</td></tr><tr><td rowspan="1" colspan="1">
                      <italic>
                        <tp:taxon-name><tp:taxon-name-part taxon-name-part-type="genus" reg="Anastrepha">A.</tp:taxon-name-part><tp:taxon-name-part taxon-name-part-type="species" reg="haplacantha">haplacantha</tp:taxon-name-part></tp:taxon-name>
                      </italic>
                    </td><td rowspan="1" colspan="1">69–80</td><td rowspan="1" colspan="1">SP-I 9‒12; SP IV 9‒12</td><td rowspan="1" colspan="1">SP I 13‒27; SP IV 16‒23</td><td rowspan="1" colspan="1">SP I 12‒18; SP IV 14‒15</td><td rowspan="1" colspan="1">Entire</td></tr><tr><td rowspan="1" colspan="1">
                      <italic>
                        <tp:taxon-name><tp:taxon-name-part taxon-name-part-type="genus" reg="Anastrepha">A.</tp:taxon-name-part><tp:taxon-name-part taxon-name-part-type="species" reg="korytkowskii">korytkowskii</tp:taxon-name-part></tp:taxon-name>
                      </italic>
                    </td><td rowspan="1" colspan="1">56–77</td><td rowspan="1" colspan="1">SP-I 9‒15; SP-IV 8‒15</td><td rowspan="1" colspan="1">SP-I 21‒33; SP-IV 17‒31</td><td rowspan="1" colspan="1">SP-I 14‒28; SP-IV 12‒21</td><td rowspan="1" colspan="1">Entire</td></tr><tr><td rowspan="1" colspan="1">
                      <italic>
                        <tp:taxon-name><tp:taxon-name-part taxon-name-part-type="genus" reg="Anastrepha">A.</tp:taxon-name-part><tp:taxon-name-part taxon-name-part-type="species" reg="mucronota">mucronota</tp:taxon-name-part></tp:taxon-name>
                      </italic>
                    </td><td rowspan="1" colspan="1">~100</td><td rowspan="1" colspan="1">SPI ~8‒9; SP IV ~7‒8</td><td rowspan="1" colspan="1">SPI 12; SP IV 11</td><td rowspan="1" colspan="1">?</td><td rowspan="1" colspan="1">?</td></tr><tr><td rowspan="1" colspan="1">
                      <italic>
                        <tp:taxon-name><tp:taxon-name-part taxon-name-part-type="genus" reg="Anastrepha">A.</tp:taxon-name-part><tp:taxon-name-part taxon-name-part-type="species" reg="nolazcoae">nolazcoae</tp:taxon-name-part></tp:taxon-name>
                      </italic>
                    </td><td rowspan="1" colspan="1">83–108</td><td rowspan="1" colspan="1">SP-I 8‒11; SP IV 4‒12</td><td rowspan="1" colspan="1">SP I 9‒26; SP IV 8‒24</td><td rowspan="1" colspan="1">SP I 9‒15; SP IV 7‒12</td><td rowspan="1" colspan="1">Entire</td></tr><tr><td rowspan="1" colspan="1"><italic><tp:taxon-name><tp:taxon-name-part taxon-name-part-type="genus" reg="Anastrepha">Anastrepha</tp:taxon-name-part></tp:taxon-name></italic> sp. Peru-82</td><td rowspan="1" colspan="1">84–97</td><td rowspan="1" colspan="1">SP- I 9‒11; SP-IV 7‒11</td><td rowspan="1" colspan="1">SP-I 12‒20; SP-IV 13‒16</td><td rowspan="1" colspan="1">SPI 12‒15; SP IV 9‒19</td><td rowspan="1" colspan="1">Entire</td></tr><tr><td rowspan="1" colspan="1">
                      <tp:taxon-name><tp:taxon-name-part taxon-name-part-type="genus" reg="Anastrepha">Anastrepha</tp:taxon-name-part><tp:taxon-name-part taxon-name-part-type="authority">sp.</tp:taxon-name-part><tp:taxon-name-part taxon-name-part-type="uncertainty-rank">nr.</tp:taxon-name-part><tp:taxon-name-part taxon-name-part-type="species" reg="protuberans">protuberans</tp:taxon-name-part></tp:taxon-name>
                    </td><td rowspan="1" colspan="1">122–145</td><td rowspan="1" colspan="1">SP- I 5‒11; SP-IV 7‒10</td><td rowspan="1" colspan="1">SP-I 9‒20; SP-IV 14‒21</td><td rowspan="1" colspan="1">SPI 8‒11; SP IV 9‒12</td><td rowspan="1" colspan="1">Entire</td></tr><tr><td rowspan="1" colspan="1"><italic><tp:taxon-name><tp:taxon-name-part taxon-name-part-type="genus" reg="Anastrepha">Anastrepha</tp:taxon-name-part></tp:taxon-name></italic> sp. Sur-16</td><td rowspan="1" colspan="1">69–80</td><td rowspan="1" colspan="1">SP- I 13‒18; SP-IV 13‒17</td><td rowspan="1" colspan="1">SP-I 19‒34; SP-IV 25‒40</td><td rowspan="1" colspan="1">SPI 29‒36; SP IV 23‒34</td><td rowspan="1" colspan="1">Entire</td></tr></tbody></table><table-wrap-foot><fn><p>(?) Unknown data from previous studies.</p></fn></table-wrap-foot></table-wrap></tp:treatment-sec><ref-list><ref id="B48"><mixed-citation xmlns:xlink="http://www.w3.org/1999/xlink" xlink:type="simple"><person-group><name name-style="western"><surname>Norrbom</surname><given-names>AL</given-names></name><name name-style="western"><surname>Rodriguez</surname><given-names>EJ</given-names></name><name name-style="western"><surname>Steck</surname><given-names>GJ</given-names></name><name name-style="western"><surname>Sutton</surname><given-names>BD</given-names></name><name name-style="western"><surname>Nolazco</surname><given-names>N</given-names></name></person-group> (<year>2015</year>) <article-title>New species and host plants of <italic><tp:taxon-name><tp:taxon-name-part taxon-name-part-type="genus">Anastrepha</tp:taxon-name-part></tp:taxon-name></italic> (<tp:taxon-name><tp:taxon-name-part taxon-name-part-type="order">Diptera</tp:taxon-name-part></tp:taxon-name>: <tp:taxon-name><tp:taxon-name-part taxon-name-part-type="family">Tephritidae</tp:taxon-name-part></tp:taxon-name>) primarily from Peru and Bolivia.</article-title><source>Zootaxa</source><volume>4041</volume>(<issue>1</issue>): <fpage>1</fpage>–<lpage>94</lpage>. <ext-link xlink:href="10.11646/zootaxa.4041.1.1" ext-link-type="doi" xlink:type="simple">https://doi.org/10.11646/zootaxa.4041.1.1</ext-link></mixed-citation></ref><ref id="B39"><mixed-citation xmlns:xlink="http://www.w3.org/1999/xlink" xlink:type="simple"><person-group><name name-style="western"><surname>Moore</surname><given-names>MR</given-names></name><name name-style="western"><surname>Steck</surname><given-names>GJ</given-names></name><name name-style="western"><surname>Rodriguez</surname><given-names>EJ</given-names></name><name name-style="western"><surname>Norrbom</surname><given-names>AL</given-names></name><name name-style="western"><surname>Ruiz-Arce</surname><given-names>R</given-names></name><name name-style="western"><surname>Tood</surname><given-names>TN</given-names></name><name name-style="western"><surname>Roberts</surname><given-names>CG</given-names></name><name name-style="western"><surname>Troya</surname><given-names>H</given-names></name><name name-style="western"><surname>Vilatuña</surname><given-names>JE</given-names></name><name name-style="western"><surname>Donoso</surname><given-names>DA</given-names></name><name name-style="western"><surname>Wiegmann</surname><given-names>BM</given-names></name><name name-style="western"><surname>Cassel</surname><given-names>BK</given-names></name><name name-style="western"><surname>Soghigian</surname><given-names>J</given-names></name><name name-style="western"><surname>Xuan</surname><given-names>J</given-names></name><name name-style="western"><surname>Muller</surname><given-names>A</given-names></name><name name-style="western"><surname>Gangadin</surname><given-names>A</given-names></name><name name-style="western"><surname>Nolazco</surname><given-names>N</given-names></name><name name-style="western"><surname>Rodriguez Clavijo</surname><given-names>PA</given-names></name><name name-style="western"><surname>Arevalo Peñaranda</surname><given-names>E</given-names></name><name name-style="western"><surname>Srivastava</surname><given-names>P</given-names></name><name name-style="western"><surname>Drovetski</surname><given-names>SV</given-names></name><name name-style="western"><surname>Quisberth Ramos</surname><given-names>E</given-names></name><name name-style="western"><surname>Lagrava Sánchez</surname><given-names>JJ</given-names></name><name name-style="western"><surname>Colque</surname><given-names>F</given-names></name><name name-style="western"><surname>Savaris</surname><given-names>M</given-names></name><name name-style="western"><surname>Lampert</surname><given-names>S</given-names></name><name name-style="western"><surname>Martinez</surname><given-names>J</given-names></name><name name-style="western"><surname>Canal</surname><given-names>NA</given-names></name><name name-style="western"><surname>Keil</surname><given-names>C</given-names></name><name name-style="western"><surname>Padilla</surname><given-names>A</given-names></name><name name-style="western"><surname>Tigrero</surname><given-names>JO</given-names></name><name name-style="western"><surname>Rodriguez</surname><given-names>P</given-names></name><name name-style="western"><surname>Peñaloza Barria</surname><given-names>Y</given-names></name><name name-style="western"><surname>Gripenberg</surname><given-names>S</given-names></name><name name-style="western"><surname>Rivera</surname><given-names>M</given-names></name><name name-style="western"><surname>Branham</surname><given-names>M</given-names></name></person-group> (<year>in press</year>) A COI DNA barcode library for <italic><tp:taxon-name><tp:taxon-name-part taxon-name-part-type="genus">Anastrepha</tp:taxon-name-part></tp:taxon-name></italic> Schiner (<tp:taxon-name><tp:taxon-name-part taxon-name-part-type="order">Diptera</tp:taxon-name-part></tp:taxon-name>: <tp:taxon-name><tp:taxon-name-part taxon-name-part-type="family">Tephritidae</tp:taxon-name-part></tp:taxon-name>). PLoS ONE.</mixed-citation></ref></ref-list></tp:taxon-treatment>
