# Supplementary material for: ﻿Exceptional larval morphology of nine species of the Anastrephamucronota species group (Diptera, Tephritidae)
Source: Zookeys. 2022 Nov 3;1127:155–215. doi: 10.3897/zookeys.1127.84628 (PMC9836592; doi:10.3897/zookeys.1127.84628)
Supplement: XML Treatment for Anastrepha [file zookeys.1127.84628-treatment7.xml]

<!DOCTYPE tp:taxon-treatment
  PUBLIC "-//TaxonX//DTD Taxonomic Treatment Publishing DTD v0 20100105//EN" "tax-treatment-NSO.dtd">
<tp:taxon-treatment xmlns:tp="http://www.plazi.org/taxpub"><tp:treatment-meta><kwd-group><label>Taxon classification</label><kwd>
                <named-content content-type="kingdom">Animalia</named-content>
              </kwd><kwd>
                <named-content content-type="order">Diptera</named-content>
              </kwd><kwd>
                <named-content content-type="family">Tephritidae</named-content>
              </kwd></kwd-group><mixed-citation publication-type="journal"><person-group><name><surname>Rodriguez</surname><given-names>Erick J.</given-names></name><name><surname>Steck</surname><given-names>Gary J.</given-names></name><name><surname>Moore</surname><given-names>Matthew R.</given-names></name><name><surname>Norrbom</surname><given-names>Allen L.</given-names></name><name><surname>Diaz</surname><given-names>Jessica</given-names></name><name><surname>Somma</surname><given-names>Louis A.</given-names></name><name><surname>Ruiz-Arce</surname><given-names>Raul</given-names></name><name><surname>Sutton</surname><given-names>Bruce D.</given-names></name><name><surname>Nolazco</surname><given-names>Norma</given-names></name><name><surname>Muller</surname><given-names>Alies</given-names></name><name><surname>Branham</surname><given-names>Marc A.</given-names></name></person-group><article-title>﻿Exceptional larval morphology of nine species of the <italic><tp:taxon-name><tp:taxon-name-part taxon-name-part-type="genus" reg="Anastrepha">Anastrepha</tp:taxon-name-part><tp:taxon-name-part taxon-name-part-type="species" reg="mucronota">mucronota</tp:taxon-name-part></tp:taxon-name></italic> species group (<tp:taxon-name><tp:taxon-name-part taxon-name-part-type="order">Diptera</tp:taxon-name-part></tp:taxon-name>, <tp:taxon-name><tp:taxon-name-part taxon-name-part-type="family">Tephritidae</tp:taxon-name-part></tp:taxon-name>)</article-title><source>Zookeys</source><day>03</day><month>11</month><year>2022</year><volume>1127</volume><fpage>155</fpage><lpage>215</lpage><pub-id pub-id-type="doi">10.3897/zookeys.1127.84628</pub-id></mixed-citation></tp:treatment-meta><tp:nomenclature><label>﻿</label><tp:taxon-name>
              <object-id xmlns:xlink="http://www.w3.org/1999/xlink" content-type="arpha" xlink:type="simple">C61F1AED-2EC7-50FC-9CBA-F73DD8755A73</object-id>
              <tp:taxon-name-part taxon-name-part-type="genus" reg="Anastrepha">Anastrepha</tp:taxon-name-part>
            </tp:taxon-name><tp:taxon-authority>sp. Peru-82</tp:taxon-authority><xref ref-type="fig" rid="F19">Figs 81–85</xref><xref ref-type="fig" rid="F20">, 86–91</xref><xref ref-type="fig" rid="F21">, 92–94</xref></tp:nomenclature><tp:treatment-sec sec-type="material" id="SECID0EC2DI"><title>Material examined.</title><p>Peru • 6 larvae; Loreto, Iquitos, ExplorNapo, main trail; <named-content xmlns:xlink="http://www.w3.org/1999/xlink" content-type="dwc:verbatimCoordinates" xlink:type="simple"><named-content content-type="geo-json" specific-use="{&#34;type&#34;:&#34;Point&#34;,&#34;coordinates&#34;:[-72.913300,-3.254700]}" id="NCID0EL2DI" xlink:type="simple">3.2547°S, 72.9133°W</named-content></named-content>; 132 m a.s.l.; 11 Feb. 2015; E. J. Rodriguez and J. Caballero leg.; reared from fruit of <italic><tp:taxon-name><tp:taxon-name-part taxon-name-part-type="genus" reg="Scleronema">Scleronema</tp:taxon-name-part><tp:taxon-name-part taxon-name-part-type="species" reg="praecox">praecox</tp:taxon-name-part></tp:taxon-name></italic>; <named-content xmlns:xlink="http://www.w3.org/1999/xlink" content-type="dwc:institutional_code" xlink:title="Florida State Collection of Arthropods" xlink:href="http://grbio.org/institution/florida-state-collection-arthropods-museum-entomology" xlink:type="simple">FSCA</named-content> (AP20180109.02, AP20180124.03, AP20180124.04, AP20190827.10– AP20190827.12).</p></tp:treatment-sec><tp:treatment-sec sec-type="diagnosis" id="SECID0ED3DI"><title>Diagnosis.</title><p>The larva of <italic><tp:taxon-name><tp:taxon-name-part taxon-name-part-type="genus" reg="Anastrepha">Anastrepha</tp:taxon-name-part></tp:taxon-name></italic> sp. Peru-82 differs from those of other species of <italic><tp:taxon-name><tp:taxon-name-part taxon-name-part-type="genus" reg="Anastrepha">Anastrepha</tp:taxon-name-part></tp:taxon-name></italic>, except <italic><tp:taxon-name><tp:taxon-name-part taxon-name-part-type="genus" reg="Anastrepha">A.</tp:taxon-name-part><tp:taxon-name-part taxon-name-part-type="species" reg="crebra">crebra</tp:taxon-name-part></tp:taxon-name></italic>, <italic><tp:taxon-name><tp:taxon-name-part taxon-name-part-type="genus" reg="Anastrepha">A.</tp:taxon-name-part><tp:taxon-name-part taxon-name-part-type="species" reg="haplacantha">haplacantha</tp:taxon-name-part></tp:taxon-name></italic>, <italic><tp:taxon-name><tp:taxon-name-part taxon-name-part-type="genus" reg="Anastrepha">A.</tp:taxon-name-part><tp:taxon-name-part taxon-name-part-type="species" reg="korytkowskii">korytkowskii</tp:taxon-name-part></tp:taxon-name></italic>, <italic><tp:taxon-name><tp:taxon-name-part taxon-name-part-type="genus" reg="Anastrepha">A.</tp:taxon-name-part><tp:taxon-name-part taxon-name-part-type="species" reg="nolazcoae">nolazcoae</tp:taxon-name-part></tp:taxon-name></italic>, <tp:taxon-name><tp:taxon-name-part taxon-name-part-type="genus" reg="Anastrepha">Anastrepha</tp:taxon-name-part><tp:taxon-name-part taxon-name-part-type="authority">sp.</tp:taxon-name-part><tp:taxon-name-part taxon-name-part-type="uncertainty-rank">nr.</tp:taxon-name-part><tp:taxon-name-part taxon-name-part-type="species" reg="protuberans">protuberans</tp:taxon-name-part></tp:taxon-name>, and <italic><tp:taxon-name><tp:taxon-name-part taxon-name-part-type="genus" reg="Anastrepha">Anastrepha</tp:taxon-name-part></tp:taxon-name></italic> sp. Sur-16, in having the posterior margins of the accessory plates fringed. It differs from all other species except <italic><tp:taxon-name><tp:taxon-name-part taxon-name-part-type="genus" reg="Anastrepha">A.</tp:taxon-name-part><tp:taxon-name-part taxon-name-part-type="species" reg="korytkowskii">korytkowskii</tp:taxon-name-part></tp:taxon-name></italic>, <italic><tp:taxon-name><tp:taxon-name-part taxon-name-part-type="genus" reg="Anastrepha">A.</tp:taxon-name-part><tp:taxon-name-part taxon-name-part-type="species" reg="nolazcoae">nolazcoae</tp:taxon-name-part></tp:taxon-name></italic>, and <italic><tp:taxon-name><tp:taxon-name-part taxon-name-part-type="genus" reg="Anastrepha">Anastrepha</tp:taxon-name-part></tp:taxon-name></italic> sp. Sur-16 by the position of its preoral organ anterior to the mouthhook, and short preoral lobe. <italic><tp:taxon-name><tp:taxon-name-part taxon-name-part-type="genus" reg="Anastrepha">Anastrepha</tp:taxon-name-part></tp:taxon-name></italic> sp. Peru-82 can be further distinguished from <italic><tp:taxon-name><tp:taxon-name-part taxon-name-part-type="genus" reg="Anastrepha">A.</tp:taxon-name-part><tp:taxon-name-part taxon-name-part-type="species" reg="crebra">crebra</tp:taxon-name-part></tp:taxon-name></italic> in having a higher number of oral ridges, and it further differs from <italic><tp:taxon-name><tp:taxon-name-part taxon-name-part-type="genus" reg="Anastrepha">A.</tp:taxon-name-part><tp:taxon-name-part taxon-name-part-type="species" reg="korytkowskii">korytkowskii</tp:taxon-name-part></tp:taxon-name></italic>, <italic><tp:taxon-name><tp:taxon-name-part taxon-name-part-type="genus" reg="Anastrepha">A.</tp:taxon-name-part><tp:taxon-name-part taxon-name-part-type="species" reg="nolazcoae">nolazcoae</tp:taxon-name-part></tp:taxon-name></italic>, and <italic><tp:taxon-name><tp:taxon-name-part taxon-name-part-type="genus" reg="Anastrepha">Anastrepha</tp:taxon-name-part></tp:taxon-name></italic> sp. Sur-16 in lacking comb-like processes adjacent to the labium. The number of tubules on the prothoracic spiracle and the dorsal spinule pattern on the thoracic segments are useful to further distinguish <italic><tp:taxon-name><tp:taxon-name-part taxon-name-part-type="genus" reg="Anastrepha">Anastrepha</tp:taxon-name-part></tp:taxon-name></italic> sp. Peru-82 from other species in the <italic><tp:taxon-name><tp:taxon-name-part taxon-name-part-type="genus" reg="Anastrepha"/><tp:taxon-name-part taxon-name-part-type="species" reg="mucronota">mucronota</tp:taxon-name-part></tp:taxon-name></italic> group (see Table <xref ref-type="table" rid="T3">3</xref>).</p></tp:treatment-sec><tp:treatment-sec sec-type="description" id="SECID0E3BAK"><title>Description.</title><p><bold><italic>Habitus</italic>.</bold> Third instar elongate, cylindrical, tapered anteriorly and caudal end truncate; color creamy; amphipneustic. Length 8.71‒10.94 mm and width 1.40‒1.72 mm at the sixth abdominal segment.</p><p><bold><italic>Pseudocephalon</italic></bold> (Figs <xref ref-type="fig" rid="F19">81–84</xref>). Antenna and maxillary palp on moderately developed lobe. Antenna with cylindrical base and apical knob. Maxillary palp bearing three papilla sensilla, two knob sensilla; dorsolateral group of sensilla bearing two well-developed papilla sensilla, aligned perpendicular to palp and surrounded by collar. Facial mask partly globular in lateral view, upper right section lacking ridges and accessory plates and forming almost a right angle. Preoral organ bearing one unbranched peg sensillum, located apically on a small, rounded lobe directly anterior to mouthhook; adjacent medial preoral lobe of broad, irregular shape, approximately double size of lobe bearing preoral organ and extending partially posterior to it. Oral ridges in 22 or 23 rows, all densely fringed with very long, thin, tapering, pointed projections, but 8–12 posterior ridges with short weakly dentate section medially; numerous accessory plates present, with fringed posterior margins, in one or more series and overlapping with oral ridges (unable to distinguish end points). Labium triangular, anterior surface knobby (not clearly visible in Fig. <xref ref-type="fig" rid="F19">81</xref>), ventrally with visible sensilla.</p><fig id="F19" position="float" orientation="portrait"><object-id xmlns:xlink="http://www.w3.org/1999/xlink" content-type="doi" xlink:type="simple">10.3897/zookeys.1127.84628.figures81-85</object-id><object-id xmlns:xlink="http://www.w3.org/1999/xlink" content-type="arpha" xlink:type="simple">B3D7004A-30B8-558C-93D6-2C7ECC84314B</object-id><label>Figures 81–85.</label><caption><p>Scanning electron photomicrographs of third instar of <italic><tp:taxon-name><tp:taxon-name-part taxon-name-part-type="genus" reg="Anastrepha">Anastrepha</tp:taxon-name-part></tp:taxon-name></italic> sp. Peru-82 <bold>81</bold> pseudocephalon <bold>82</bold> oral ridges <bold>83</bold> antenna and maxillary palp <bold>84</bold> preoral organ <bold>85</bold> ventral surface of mouthhook. Scale bars: 10 μm (<bold>83, 84</bold>); 20 μm (<bold>85</bold>); 50 μm (<bold>81, 82</bold>).</p></caption><graphic xmlns:xlink="http://www.w3.org/1999/xlink" xlink:href="zookeys-1127-155_article-84628__-g019.jpg" position="float" orientation="portrait" xlink:type="simple" id="oo_765455.jpg"><uri content-type="original_file" xlink:type="simple">https://binary.pensoft.net/fig/765455</uri></graphic></fig><fig id="F20" position="float" orientation="portrait"><object-id xmlns:xlink="http://www.w3.org/1999/xlink" content-type="doi" xlink:type="simple">10.3897/zookeys.1127.84628.figures86-91</object-id><object-id xmlns:xlink="http://www.w3.org/1999/xlink" content-type="arpha" xlink:type="simple">74AA124C-B380-5AB6-9000-6D067E190824</object-id><label>Figures 86–91.</label><caption><p>Optical photomicrographs and scanning electron photomicrographs of third instar of <italic><tp:taxon-name><tp:taxon-name-part taxon-name-part-type="genus" reg="Anastrepha">Anastrepha</tp:taxon-name-part></tp:taxon-name></italic> sp. Peru-82 <bold>86</bold> cephaloskeleton, lateral view <bold>87</bold> cephaloskeleton, dorsal view <bold>88</bold> prothoracic spiracle, lateral <bold>89</bold> prothoracic spiracle, dorsolateral <bold>90</bold> caudal segment <bold>91</bold> anal lobe. Scale bars: 50 μm (<bold>88, 89</bold>); 100 μm (<bold>91</bold>); 200 μm (<bold>86, 87, 90</bold>).</p></caption><graphic xmlns:xlink="http://www.w3.org/1999/xlink" xlink:href="zookeys-1127-155_article-84628__-g020.jpg" position="float" orientation="portrait" xlink:type="simple" id="oo_765456.jpg"><uri content-type="original_file" xlink:type="simple">https://binary.pensoft.net/fig/765456</uri></graphic></fig><p><bold><italic>Cephaloskeleton</italic></bold> (Figs <xref ref-type="fig" rid="F19">85</xref>–<xref ref-type="fig" rid="F20">87</xref>). Total length from tip of mouthhook to end of ventral cornu 1.0–1.28 mm. Mouthhook well sclerotized, black apically and basally; length a 0.25–0.28 mm; length b 0.18–0.20 mm; height c 0.17–0.20 mm; ratio a:b 1.31–1.41; ratio a:c 1.39–1.50. Tooth long, sharp, strongly curved, concave ventrally with medial carina and smooth surface. Intermediate sclerite 0.23–0.26 mm long, 0.14 mm wide at ventral bridge. Epipharyngeal sclerite visible only in dorsal view, with medial lobe directed anteriorly. Labial sclerite robust, sclerotized, and triangular in dorsal view. Parastomal bar extending three-fourths length of intermediate sclerite. Dorsal arch 0.22–0.24 mm high. Dorsal cornu with well-defined sclerotized area adjacent to notch, 0.48–0.64 mm long. Dorsal bridge prominently projecting anteriorly from dorsal cornu and strongly sclerotized. Anterior sclerite irregularly shaped and sclerotized. Cornu notch (N) 0.30–0.43 mm long and cornu notch index (N/DC) 0.63–0.67. Ventral cornu with well-defined sclerotized area from notch to pharyngeal bar and grooves. Pharyngeal filter with weakly sclerotized anterior bar and seven ridges forming a series of grooves along length of ventral cornu. Ventral cornu 0.58–0.81 mm long from pharyngeal bar to posterior end of grooves. Ventral cornu 1.20–1.45 × as long as sclerotized area of dorsal cornu.</p><fig id="F21" position="float" orientation="portrait"><object-id xmlns:xlink="http://www.w3.org/1999/xlink" content-type="doi" xlink:type="simple">10.3897/zookeys.1127.84628.figures92-94</object-id><object-id xmlns:xlink="http://www.w3.org/1999/xlink" content-type="arpha" xlink:type="simple">AC5B3560-7CF1-50C9-9ABD-087A99FDEBF6</object-id><label>Figures 92–94.</label><caption><p>Scanning electron photomicrograph and optical photomicrographs of posterior spiracles of third instar of <italic><tp:taxon-name><tp:taxon-name-part taxon-name-part-type="genus" reg="Anastrepha">Anastrepha</tp:taxon-name-part></tp:taxon-name></italic> sp. Peru-82. Scale bars: 50 μm (<bold>93, 94</bold>).</p></caption><graphic xmlns:xlink="http://www.w3.org/1999/xlink" xlink:href="zookeys-1127-155_article-84628__-g021.jpg" position="float" orientation="portrait" xlink:type="simple" id="oo_765457.jpg"><uri content-type="original_file" xlink:type="simple">https://binary.pensoft.net/fig/765457</uri></graphic></fig><p><bold><italic>Thoracic and abdominal segments</italic>.</bold> Thoracic segments with dorsal spinules conical, symmetrical to slightly curved posteriorly; dorsal spinule pattern as follows: T1 with two rows; T2 with five or six rows; T3 with two or three rows; ventral spinules as follows: T1 with 7‒10 rows; T2 with 3–5 rows; T3 with two or three rows. Abdominal segments (A1–A8) lacking dorsal spinules, except A1 with three rows; ventral creeping welts present on all abdominal segments; ventral spinule pattern as follows: A1 with three or four rows; A2 with 7–9 rows; A3 with eight or nine rows; A4 with nine or ten rows; A5 with ten rows; A6 with 8–10 rows; A7 with 9–11 rows; A8 with 6–9 rows. Additional three irregular rows of spinules anteriorly and posteriorly to anal lobes, two rows laterally; spinules large, conical, pointing away from anal lobes.</p><p><bold><italic>Prothoracic spiracle</italic></bold> (Figs <xref ref-type="fig" rid="F20">88</xref>, <xref ref-type="fig" rid="F20">89</xref>). Bilobed, bearing 23–29 tubules, distally rounded and arranged in a single sinuous row. Spiracle distal width 0.28–0.35 mm; basal width 0.12‒0.16 mm at junction with trachea.</p><p><bold><italic>Caudal segment</italic></bold> (Figs <xref ref-type="fig" rid="F20">90</xref>, <xref ref-type="fig" rid="F20">91</xref>). Dorsal (D1 and D2), intermediate (I1 and I2), lateral (L1), and ventral (V1 and V2) tubercles and sensilla weakly developed; D1 distinctly anterior to D2. Intermediate tubercles I1 and I2 more strongly developed, but associated sensilla weakly developed; I1 lateral and sometimes slightly ventral to I2. L1, V1 and V2 most very weakly developed. Anal lobe entire and moderately protuberant.</p><p><bold><italic>Posterior spiracle</italic></bold> (Figs <xref ref-type="fig" rid="F20">90</xref>, <xref ref-type="fig" rid="F21">92–94</xref>). Located above horizontal midline. Posterior spiracle openings with thick rimae and numerous trabeculae; 84–97 µm long; 29‒34 µm wide; ratio length/width 2.6‒3.0. Ecdysial scar apparent. Felt chamber oval, 185‒212 µm in diameter at junction with trachea. Spiracular process SP-I comprising 9‒11 trunks and 12‒20 tips; ratio tips/trunks 1.3‒ 1.8; basal width 12‒15 µm; ratio basal width/length of spiracular opening 0.14‒0.16. SP-II comprising 4‒5 trunks and 5‒12 tips. SP-III comprising 4‒8 trunks and 5‒13 tips. SP-IV comprising 7‒11 trunks and 13‒16 tips; ratio tips/trunks 1.45‒1.85; basal width 9‒19 µm; ratio basal width/length of spiracular opening 0.11‒0.19.</p></tp:treatment-sec><tp:treatment-sec sec-type="distribution" id="SECID0EZHAK"><title>Distribution.</title><p><italic><tp:taxon-name><tp:taxon-name-part taxon-name-part-type="genus" reg="Anastrepha">Anastrepha</tp:taxon-name-part></tp:taxon-name></italic> sp. Peru-82 is only known from Peru (Loreto).</p></tp:treatment-sec><tp:treatment-sec sec-type="biology" id="SECID0EGIAK"><title>Biology.</title><p>We reared this species from fruit of <italic><tp:taxon-name><tp:taxon-name-part taxon-name-part-type="genus" reg="Scleronema">Scleronema</tp:taxon-name-part><tp:taxon-name-part taxon-name-part-type="species" reg="praecox">praecox</tp:taxon-name-part></tp:taxon-name></italic>, the first host plant record. The larvae feed only on the pulp of the fruit.</p></tp:treatment-sec><tp:treatment-sec sec-type="Molecular identification" id="SECID0EXIAK"><title>Molecular identification.</title><p><abbrev xmlns:xlink="http://www.w3.org/1999/xlink" xlink:title="Cytochrome oxidase c subunit I" id="ABBRID0E4IAK" xlink:type="simple">COI</abbrev> barcodes were generated from six larvae and two adults and submitted to GenBank (<ext-link xmlns:xlink="http://www.w3.org/1999/xlink" ext-link-type="gen" xlink:href="MT644049" xlink:type="simple">MT644049</ext-link>–<ext-link xmlns:xlink="http://www.w3.org/1999/xlink" ext-link-type="gen" xlink:href="MT644051" xlink:type="simple">MT644051</ext-link>, <ext-link xmlns:xlink="http://www.w3.org/1999/xlink" ext-link-type="gen" xlink:href="MT763894" xlink:type="simple">MT763894</ext-link>–<ext-link xmlns:xlink="http://www.w3.org/1999/xlink" ext-link-type="gen" xlink:href="MT763898" xlink:type="simple">MT763898</ext-link>). These data further confirm the identity of the described larvae. K2P distances between <italic><tp:taxon-name><tp:taxon-name-part taxon-name-part-type="genus" reg="Anastrepha">Anastrepha</tp:taxon-name-part></tp:taxon-name></italic> sp. Peru-82 larvae and the adult sequences ranged from 0.0–1.1%. BLAST searches yielded no close matches to sequences from other <italic><tp:taxon-name><tp:taxon-name-part taxon-name-part-type="genus" reg="Anastrepha">Anastrepha</tp:taxon-name-part></tp:taxon-name></italic> species. Six larval barcodes returned consensus identifications of <italic><tp:taxon-name><tp:taxon-name-part taxon-name-part-type="genus" reg="Anastrepha">Anastrepha</tp:taxon-name-part></tp:taxon-name></italic> sp. Peru 82 with either three or two votes (<xref ref-type="bibr" rid="B39">Moore et al. in press</xref>).</p></tp:treatment-sec><tp:treatment-sec><!--Section generated to contain objects referenced in tp:taxon-treatment.--><table-wrap id="T3" position="float" orientation="portrait"><label>Table 3.</label><caption><p>Diagnostic characters of the thoracic and abdominal segments of species within the <italic><tp:taxon-name><tp:taxon-name-part taxon-name-part-type="genus" reg="Anastrepha"/><tp:taxon-name-part taxon-name-part-type="species" reg="mucronota">mucronota</tp:taxon-name-part></tp:taxon-name></italic> group.</p></caption><table id="TID0EYAAK" rules="all"><tbody><tr><th rowspan="3" colspan="1">Species</th><th rowspan="1" colspan="2">Prothoracic spiracle</th><th rowspan="1" colspan="2">Dorsal spinule pattern</th></tr><tr><th rowspan="2" colspan="1">No. of tubules</th><th rowspan="2" colspan="1">Apical width (mm)</th><th rowspan="1" colspan="1">Thoracic segment</th><th rowspan="1" colspan="1">Abdominal segment</th></tr><tr><th rowspan="1" colspan="1">No. of rows</th><th rowspan="1" colspan="1">No. of rows</th></tr><tr><td rowspan="1" colspan="1">
                      <italic>
                        <tp:taxon-name><tp:taxon-name-part taxon-name-part-type="genus" reg="Anastrepha">A.</tp:taxon-name-part><tp:taxon-name-part taxon-name-part-type="species" reg="aphelocentema">aphelocentema</tp:taxon-name-part></tp:taxon-name>
                      </italic>
                    </td><td rowspan="1" colspan="1">24‒27</td><td rowspan="1" colspan="1">0.35–0.36</td><td rowspan="1" colspan="1">T1 5‒7; T2 4‒5; T3 absent</td><td rowspan="1" colspan="1">Absent on A1‒A8</td></tr><tr><td rowspan="1" colspan="1">
                      <italic>
                        <tp:taxon-name><tp:taxon-name-part taxon-name-part-type="genus" reg="Anastrepha">A.</tp:taxon-name-part><tp:taxon-name-part taxon-name-part-type="species" reg="caballeroi">caballeroi</tp:taxon-name-part></tp:taxon-name>
                      </italic>
                    </td><td rowspan="1" colspan="1">17‒21</td><td rowspan="1" colspan="1">0.28–0.33</td><td rowspan="1" colspan="1">T1 3; T2 3; T3 absent</td><td rowspan="1" colspan="1">Absent on A1‒A8</td></tr><tr><td rowspan="1" colspan="1">
                      <italic>
                        <tp:taxon-name><tp:taxon-name-part taxon-name-part-type="genus" reg="Anastrepha">A.</tp:taxon-name-part><tp:taxon-name-part taxon-name-part-type="species" reg="crebra">crebra</tp:taxon-name-part></tp:taxon-name>
                      </italic>
                    </td><td rowspan="1" colspan="1">16‒21</td><td rowspan="1" colspan="1">0.22–0.24</td><td rowspan="1" colspan="1">T1 9‒11; T2 3‒5; T3 1‒2</td><td rowspan="1" colspan="1">Absent on A1‒A8</td></tr><tr><td rowspan="1" colspan="1">
                      <italic>
                        <tp:taxon-name><tp:taxon-name-part taxon-name-part-type="genus" reg="Anastrepha">A.</tp:taxon-name-part><tp:taxon-name-part taxon-name-part-type="species" reg="haplacantha">haplacantha</tp:taxon-name-part></tp:taxon-name>
                      </italic>
                    </td><td rowspan="1" colspan="1">20‒24</td><td rowspan="1" colspan="1">0.32–0.35</td><td rowspan="1" colspan="1">T1 5‒7; T2 3‒4; T3 1</td><td rowspan="1" colspan="1">Absent on A1‒A8</td></tr><tr><td rowspan="1" colspan="1">
                      <italic>
                        <tp:taxon-name><tp:taxon-name-part taxon-name-part-type="genus" reg="Anastrepha">A.</tp:taxon-name-part><tp:taxon-name-part taxon-name-part-type="species" reg="korytkowskii">korytkowskii</tp:taxon-name-part></tp:taxon-name>
                      </italic>
                    </td><td rowspan="1" colspan="1">12‒18</td><td rowspan="1" colspan="1">0.19–0.24</td><td rowspan="1" colspan="1">T1 6‒7; T2 2‒5; T3 absent</td><td rowspan="1" colspan="1">Absent on A1‒A8</td></tr><tr><td rowspan="1" colspan="1">
                      <italic>
                        <tp:taxon-name><tp:taxon-name-part taxon-name-part-type="genus" reg="Anastrepha">A.</tp:taxon-name-part><tp:taxon-name-part taxon-name-part-type="species" reg="mucronota">mucronota</tp:taxon-name-part></tp:taxon-name>
                      </italic>
                    </td><td rowspan="1" colspan="1">20‒22</td><td rowspan="1" colspan="1">?</td><td rowspan="1" colspan="1">Present on T2‒T3 with minute spinules</td><td rowspan="1" colspan="1">?</td></tr><tr><td rowspan="1" colspan="1">
                      <italic>
                        <tp:taxon-name><tp:taxon-name-part taxon-name-part-type="genus" reg="Anastrepha">A.</tp:taxon-name-part><tp:taxon-name-part taxon-name-part-type="species" reg="nolazcoae">nolazcoae</tp:taxon-name-part></tp:taxon-name>
                      </italic>
                    </td><td rowspan="1" colspan="1">18‒21</td><td rowspan="1" colspan="1">0.26–0.34</td><td rowspan="1" colspan="1">T1 3‒5; T2 3‒5; T3 1‒2</td><td rowspan="1" colspan="1">Absent on A1‒A8</td></tr><tr><td rowspan="1" colspan="1"><italic><tp:taxon-name><tp:taxon-name-part taxon-name-part-type="genus" reg="Anastrepha">Anastrepha</tp:taxon-name-part></tp:taxon-name></italic> sp. Peru-82</td><td rowspan="1" colspan="1">23‒29</td><td rowspan="1" colspan="1">0.28–0.35</td><td rowspan="1" colspan="1">T1 2; T2 5‒6; T3 2‒3</td><td rowspan="1" colspan="1">A1 3; absent on A2–A8</td></tr><tr><td rowspan="1" colspan="1">
                      <tp:taxon-name><tp:taxon-name-part taxon-name-part-type="genus" reg="Anastrepha">Anastrepha</tp:taxon-name-part><tp:taxon-name-part taxon-name-part-type="authority">sp.</tp:taxon-name-part><tp:taxon-name-part taxon-name-part-type="uncertainty-rank">nr.</tp:taxon-name-part><tp:taxon-name-part taxon-name-part-type="species" reg="protuberans">protuberans</tp:taxon-name-part></tp:taxon-name>
                    </td><td rowspan="1" colspan="1">22–30</td><td rowspan="1" colspan="1">0.41–0.44</td><td rowspan="1" colspan="1">T1 3; T2 4‒5; T3 4</td><td rowspan="1" colspan="1">A1 2; absent on A2–A8</td></tr><tr><td rowspan="1" colspan="1"><italic><tp:taxon-name><tp:taxon-name-part taxon-name-part-type="genus" reg="Anastrepha">Anastrepha</tp:taxon-name-part></tp:taxon-name></italic> sp. Sur-16</td><td rowspan="1" colspan="1">12‒17</td><td rowspan="1" colspan="1">0.23–0.28</td><td rowspan="1" colspan="1">T1 5; T2 3; T3 absent</td><td rowspan="1" colspan="1">Absent on A1‒A8</td></tr></tbody></table><table-wrap-foot><fn><p>(?) Unknown data from previous studies.</p></fn></table-wrap-foot></table-wrap></tp:treatment-sec><ref-list><ref id="B39"><mixed-citation xmlns:xlink="http://www.w3.org/1999/xlink" xlink:type="simple"><person-group><name name-style="western"><surname>Moore</surname><given-names>MR</given-names></name><name name-style="western"><surname>Steck</surname><given-names>GJ</given-names></name><name name-style="western"><surname>Rodriguez</surname><given-names>EJ</given-names></name><name name-style="western"><surname>Norrbom</surname><given-names>AL</given-names></name><name name-style="western"><surname>Ruiz-Arce</surname><given-names>R</given-names></name><name name-style="western"><surname>Tood</surname><given-names>TN</given-names></name><name name-style="western"><surname>Roberts</surname><given-names>CG</given-names></name><name name-style="western"><surname>Troya</surname><given-names>H</given-names></name><name name-style="western"><surname>Vilatuña</surname><given-names>JE</given-names></name><name name-style="western"><surname>Donoso</surname><given-names>DA</given-names></name><name name-style="western"><surname>Wiegmann</surname><given-names>BM</given-names></name><name name-style="western"><surname>Cassel</surname><given-names>BK</given-names></name><name name-style="western"><surname>Soghigian</surname><given-names>J</given-names></name><name name-style="western"><surname>Xuan</surname><given-names>J</given-names></name><name name-style="western"><surname>Muller</surname><given-names>A</given-names></name><name name-style="western"><surname>Gangadin</surname><given-names>A</given-names></name><name name-style="western"><surname>Nolazco</surname><given-names>N</given-names></name><name name-style="western"><surname>Rodriguez Clavijo</surname><given-names>PA</given-names></name><name name-style="western"><surname>Arevalo Peñaranda</surname><given-names>E</given-names></name><name name-style="western"><surname>Srivastava</surname><given-names>P</given-names></name><name name-style="western"><surname>Drovetski</surname><given-names>SV</given-names></name><name name-style="western"><surname>Quisberth Ramos</surname><given-names>E</given-names></name><name name-style="western"><surname>Lagrava Sánchez</surname><given-names>JJ</given-names></name><name name-style="western"><surname>Colque</surname><given-names>F</given-names></name><name name-style="western"><surname>Savaris</surname><given-names>M</given-names></name><name name-style="western"><surname>Lampert</surname><given-names>S</given-names></name><name name-style="western"><surname>Martinez</surname><given-names>J</given-names></name><name name-style="western"><surname>Canal</surname><given-names>NA</given-names></name><name name-style="western"><surname>Keil</surname><given-names>C</given-names></name><name name-style="western"><surname>Padilla</surname><given-names>A</given-names></name><name name-style="western"><surname>Tigrero</surname><given-names>JO</given-names></name><name name-style="western"><surname>Rodriguez</surname><given-names>P</given-names></name><name name-style="western"><surname>Peñaloza Barria</surname><given-names>Y</given-names></name><name name-style="western"><surname>Gripenberg</surname><given-names>S</given-names></name><name name-style="western"><surname>Rivera</surname><given-names>M</given-names></name><name name-style="western"><surname>Branham</surname><given-names>M</given-names></name></person-group> (<year>in press</year>) A COI DNA barcode library for <italic><tp:taxon-name><tp:taxon-name-part taxon-name-part-type="genus">Anastrepha</tp:taxon-name-part></tp:taxon-name></italic> Schiner (<tp:taxon-name><tp:taxon-name-part taxon-name-part-type="order">Diptera</tp:taxon-name-part></tp:taxon-name>: <tp:taxon-name><tp:taxon-name-part taxon-name-part-type="family">Tephritidae</tp:taxon-name-part></tp:taxon-name>). PLoS ONE.</mixed-citation></ref></ref-list></tp:taxon-treatment>
