# Supplementary material for: ﻿Exceptional larval morphology of nine species of the Anastrephamucronota species group (Diptera, Tephritidae)
Source: Zookeys. 2022 Nov 3;1127:155–215. doi: 10.3897/zookeys.1127.84628 (PMC9836592; doi:10.3897/zookeys.1127.84628)
Supplement: XML Treatment for Anastrepha sp. near protuberans [file zookeys.1127.84628-treatment8.xml]

<!DOCTYPE tp:taxon-treatment
  PUBLIC "-//TaxonX//DTD Taxonomic Treatment Publishing DTD v0 20100105//EN" "tax-treatment-NSO.dtd">
<tp:taxon-treatment xmlns:tp="http://www.plazi.org/taxpub"><tp:treatment-meta><kwd-group><label>Taxon classification</label><kwd>
                <named-content content-type="kingdom">Animalia</named-content>
              </kwd><kwd>
                <named-content content-type="order">Diptera</named-content>
              </kwd><kwd>
                <named-content content-type="family">Tephritidae</named-content>
              </kwd></kwd-group><mixed-citation publication-type="journal"><person-group><name><surname>Rodriguez</surname><given-names>Erick J.</given-names></name><name><surname>Steck</surname><given-names>Gary J.</given-names></name><name><surname>Moore</surname><given-names>Matthew R.</given-names></name><name><surname>Norrbom</surname><given-names>Allen L.</given-names></name><name><surname>Diaz</surname><given-names>Jessica</given-names></name><name><surname>Somma</surname><given-names>Louis A.</given-names></name><name><surname>Ruiz-Arce</surname><given-names>Raul</given-names></name><name><surname>Sutton</surname><given-names>Bruce D.</given-names></name><name><surname>Nolazco</surname><given-names>Norma</given-names></name><name><surname>Muller</surname><given-names>Alies</given-names></name><name><surname>Branham</surname><given-names>Marc A.</given-names></name></person-group><article-title>﻿Exceptional larval morphology of nine species of the <italic><tp:taxon-name><tp:taxon-name-part taxon-name-part-type="genus" reg="Anastrepha">Anastrepha</tp:taxon-name-part><tp:taxon-name-part taxon-name-part-type="species" reg="mucronota">mucronota</tp:taxon-name-part></tp:taxon-name></italic> species group (<tp:taxon-name><tp:taxon-name-part taxon-name-part-type="order">Diptera</tp:taxon-name-part></tp:taxon-name>, <tp:taxon-name><tp:taxon-name-part taxon-name-part-type="family">Tephritidae</tp:taxon-name-part></tp:taxon-name>)</article-title><source>Zookeys</source><day>03</day><month>11</month><year>2022</year><volume>1127</volume><fpage>155</fpage><lpage>215</lpage><pub-id pub-id-type="doi">10.3897/zookeys.1127.84628</pub-id></mixed-citation></tp:treatment-meta><tp:nomenclature><label>﻿</label><tp:taxon-name>
              <object-id xmlns:xlink="http://www.w3.org/1999/xlink" content-type="arpha" xlink:type="simple">EAB6F498-A56B-5DEC-965F-2C24B9AEA425</object-id>
              <tp:taxon-name-part taxon-name-part-type="genus" reg="Anastrepha">Anastrepha</tp:taxon-name-part>
              <tp:taxon-name-part taxon-name-part-type="uncertainty-rank">sp. near</tp:taxon-name-part>
              <tp:taxon-name-part taxon-name-part-type="species" reg="protuberans">protuberans</tp:taxon-name-part>
            </tp:taxon-name><xref ref-type="fig" rid="F22">Figs 95–99</xref><xref ref-type="fig" rid="F23">, 100–105</xref><xref ref-type="fig" rid="F24">, 106–108</xref></tp:nomenclature><tp:treatment-sec sec-type="material" id="SECID0EBMAK"><title>Material examined.</title><p>Ecuador • 5 larvae; Orellana, Estacion Cientifica Yasuní, trail 6, near tower; <named-content xmlns:xlink="http://www.w3.org/1999/xlink" content-type="dwc:verbatimCoordinates" xlink:type="simple"><named-content content-type="geo-json" specific-use="{&#34;type&#34;:&#34;Point&#34;,&#34;coordinates&#34;:[-76.385100,-0.680500]}" id="NCID0EKMAK" xlink:type="simple">0.6805°S, 76.3851°W</named-content></named-content>; 247 m a.s.l.; 6 Jan. 2018; M. R. Steck, G. J. Steck, E. J. Rodriguez and A. Padilla leg.; reared from fruit of <italic><tp:taxon-name><tp:taxon-name-part taxon-name-part-type="genus" reg="Sterculia">Sterculia</tp:taxon-name-part><tp:taxon-name-part taxon-name-part-type="species" reg="frondosa">frondosa</tp:taxon-name-part></tp:taxon-name></italic> Rich. (<tp:taxon-name><tp:taxon-name-part taxon-name-part-type="family">Malvaceae</tp:taxon-name-part></tp:taxon-name>); <named-content xmlns:xlink="http://www.w3.org/1999/xlink" content-type="dwc:institutional_code" xlink:title="Florida State Collection of Arthropods" xlink:href="http://grbio.org/institution/florida-state-collection-arthropods-museum-entomology" xlink:type="simple">FSCA</named-content> (AP20180321.01, AP20180321.02, AP20200622.09–AP20200622.11).</p></tp:treatment-sec><tp:treatment-sec sec-type="diagnosis" id="SECID0EHNAK"><title>Diagnosis.</title><p>The larva of <tp:taxon-name><tp:taxon-name-part taxon-name-part-type="genus" reg="Anastrepha">Anastrepha</tp:taxon-name-part></tp:taxon-name> sp. near <tp:taxon-name><tp:taxon-name-part taxon-name-part-type="genus" reg="Anastrepha"/><tp:taxon-name-part taxon-name-part-type="species" reg="protuberans">protuberans</tp:taxon-name-part></tp:taxon-name> differs from those of other species of <italic><tp:taxon-name><tp:taxon-name-part taxon-name-part-type="genus" reg="Anastrepha">Anastrepha</tp:taxon-name-part></tp:taxon-name></italic> except <italic><tp:taxon-name><tp:taxon-name-part taxon-name-part-type="genus" reg="Anastrepha">A.</tp:taxon-name-part><tp:taxon-name-part taxon-name-part-type="species" reg="crebra">crebra</tp:taxon-name-part></tp:taxon-name></italic>, <italic><tp:taxon-name><tp:taxon-name-part taxon-name-part-type="genus" reg="Anastrepha">A.</tp:taxon-name-part><tp:taxon-name-part taxon-name-part-type="species" reg="haplacantha">haplacantha</tp:taxon-name-part></tp:taxon-name></italic>, <tp:taxon-name><tp:taxon-name-part taxon-name-part-type="genus" reg="Anastrepha">A.</tp:taxon-name-part><tp:taxon-name-part taxon-name-part-type="species" reg="korytkowskii">korytkowskii</tp:taxon-name-part></tp:taxon-name>, <italic><tp:taxon-name><tp:taxon-name-part taxon-name-part-type="genus" reg="Anastrepha">A.</tp:taxon-name-part><tp:taxon-name-part taxon-name-part-type="species" reg="nolazcoae">nolazcoae</tp:taxon-name-part></tp:taxon-name></italic>, <italic><tp:taxon-name><tp:taxon-name-part taxon-name-part-type="genus" reg="Anastrepha">Anastrepha</tp:taxon-name-part></tp:taxon-name></italic> sp. Peru-82, and <italic><tp:taxon-name><tp:taxon-name-part taxon-name-part-type="genus" reg="Anastrepha">Anastrepha</tp:taxon-name-part></tp:taxon-name></italic> sp. Sur-16 by the fringed posterior margins of their oral ridges and accessory plates. <tp:taxon-name><tp:taxon-name-part taxon-name-part-type="genus" reg="Anastrepha">Anastrepha</tp:taxon-name-part></tp:taxon-name> sp. near <tp:taxon-name><tp:taxon-name-part taxon-name-part-type="genus" reg="Anastrepha"/><tp:taxon-name-part taxon-name-part-type="species" reg="protuberans">protuberans</tp:taxon-name-part></tp:taxon-name> can be distinguished from the latter six species in having a greater apical width of the prothoracic spiracle and slit length of the posterior spiracle. The number of oral ridges, number of tubules on the prothoracic spiracle, and dorsal spinule pattern on the thoracic segments further distinguish <tp:taxon-name><tp:taxon-name-part taxon-name-part-type="genus" reg="Anastrepha">Anastrepha</tp:taxon-name-part></tp:taxon-name> sp. near <tp:taxon-name><tp:taxon-name-part taxon-name-part-type="genus" reg="Anastrepha"/><tp:taxon-name-part taxon-name-part-type="species" reg="protuberans">protuberans</tp:taxon-name-part></tp:taxon-name> from species in the <italic><tp:taxon-name><tp:taxon-name-part taxon-name-part-type="genus" reg="Anastrepha"/><tp:taxon-name-part taxon-name-part-type="species" reg="mucronota">mucronota</tp:taxon-name-part></tp:taxon-name></italic> group (see Tables <xref ref-type="table" rid="T2">2</xref>, <xref ref-type="table" rid="T3">3</xref>).</p></tp:treatment-sec><tp:treatment-sec sec-type="description" id="SECID0EMRAK"><title>Description.</title><p><bold><italic>Habitus</italic>.</bold> Third instar elongate, cylindrical, tapered anteriorly and caudal end truncate; color creamy; amphipneustic. Length 14.43‒17.15 mm and width 2.52‒2.68 mm at the sixth abdominal segment.</p><fig id="F22" position="float" orientation="portrait"><object-id xmlns:xlink="http://www.w3.org/1999/xlink" content-type="doi" xlink:type="simple">10.3897/zookeys.1127.84628.figures95-99</object-id><object-id xmlns:xlink="http://www.w3.org/1999/xlink" content-type="arpha" xlink:type="simple">FF9F751C-F9C9-5F29-A5E3-390B6C513C80</object-id><label>Figures 95–99.</label><caption><p>Scanning electron photomicrographs of third instar of <tp:taxon-name><tp:taxon-name-part taxon-name-part-type="genus" reg="Anastrepha">Anastrepha</tp:taxon-name-part><tp:taxon-name-part taxon-name-part-type="authority">sp.</tp:taxon-name-part><tp:taxon-name-part taxon-name-part-type="uncertainty-rank">nr.</tp:taxon-name-part><tp:taxon-name-part taxon-name-part-type="species" reg="protuberans">protuberans</tp:taxon-name-part></tp:taxon-name><bold>95</bold> pseudocephalon <bold>96</bold> oral ridges <bold>97</bold> antenna and maxillary palp <bold>98</bold> preoral organ <bold>99</bold> ventral surface of mouthhook. Scale bars: 10 μm (<bold>97, 98</bold>); 20 μm (<bold>99</bold>); 50 μm (<bold>96</bold>); 50 μm (<bold>95</bold>).</p></caption><graphic xmlns:xlink="http://www.w3.org/1999/xlink" xlink:href="zookeys-1127-155_article-84628__-g022.jpg" position="float" orientation="portrait" xlink:type="simple" id="oo_765458.jpg"><uri content-type="original_file" xlink:type="simple">https://binary.pensoft.net/fig/765458</uri></graphic></fig><p><bold><italic>Pseudocephalon</italic></bold> (Figs <xref ref-type="fig" rid="F22">95–98</xref>). Antenna and maxillary palp on moderately developed lobe. Antenna with cylindrical base and apical knob. Maxillary palp bearing three papilla sensilla, two knob sensilla; dorsolateral group of sensilla bearing two well-developed papilla sensilla, aligned at strongly oblique angle to palp and surrounded by a collar. Facial mask globular in lateral view. Preoral organ bearing three unbranched peg sensilla, located apically on simple elongate preoral lobe lateral to mouthhook. Oral ridges in 18–23 rows, posterior margins densely and evenly fringed; accessory plates present covering a much smaller area than oral ridges, with fringed posterior margins longer than oral ridges, apparently in one series. Labium triangular, anterior surface knobby, ventrally with two visible sensilla and tubercles.</p><p><bold><italic>Cephaloskeleton</italic></bold> (Figs <xref ref-type="fig" rid="F22">99</xref>–<xref ref-type="fig" rid="F23">101</xref>). Total length from tip of mouthhook to end of ventral cornu 1.48–1.51 mm. Mouthhook well sclerotized, black apically and basally; length a 0.34–0.35 mm; length b 0.24–0.25 mm; height c 0.26–0.28 mm; ratio a:b 1.41–1.46; ratio a:c 1.25–1.30. Tooth long, sharp, strongly curved, concave ventrally with smooth surface. Intermediate sclerite 0.24–0.26 mm long, 0.15 mm wide at ventral bridge. Epipharyngeal sclerite visible only in dorsal view, with medial lobe directed anteriorly. Labial sclerite robust, sclerotized, and triangular in dorsal view. Parastomal bar extending three-fourths length of intermediate sclerite. Dorsal arch 0.33–0.35 mm high. Dorsal cornu with well–defined sclerotized area adjacent to notch, 0.64–0.74 mm long. Dorsal bridge prominently projecting anteriorly from dorsal cornu and sclerotized. Anterior sclerite irregularly shaped and sclerotized. Cornu notch (N) 0.37–0.52 mm long and cornu notch index (N/DC) 0.57–0.69. Ventral cornu with well-defined sclerotized area from notch to pharyngeal bar and grooves. Pharyngeal filter with weakly sclerotized anterior bar and eight or nine ridges forming a series of grooves along length of ventral cornu. Ventral cornu 0.93–1.01 mm long from pharyngeal bar to posterior end of grooves. Ventral cornu 1.26–1.57 × as long as sclerotized area of dorsal cornu.</p><p><bold><italic>Thoracic and abdominal segments</italic>.</bold> Thoracic segments with dorsal spinules conical, symmetrical to slightly curved posteriorly; dorsal spinule pattern as follows: T1 with three rows; T2 with four or five rows; T3 with four rows; ventral spinule pattern as follows: T1 with 13 or 14 rows; T2 with 4–6 rows; T3 with 3–5 rows. Abdominal segments with dorsal spinules as follows: A1 with two rows; A2–A8 lacking spinules; ventral creeping welts present on all abdominal segments; ventral spinule pattern as follows: A1 with 5–8 rows; A2 with 6–9 rows; A3 with eight or nine rows; A4 with 9–12 rows; A5 with 8–12 rows; A6 with 9–11 rows; A7 with seven or eight rows; A8 with 6–9 rows. Additional three irregular rows of spinules anterior and posterior to anal lobes, lateral rows apparently absent, spinules large, conical, pointing away from anal lobes.</p><p><bold><italic>Prothoracic spiracle</italic></bold> (Figs <xref ref-type="fig" rid="F23">102</xref>, <xref ref-type="fig" rid="F23">103</xref>). Bilobed, bearing 22–30 tubules, distally rounded and arranged in a single, sinuous row except medially when spacing is irregular. Spiracle distal width 0.41–0.44 mm; basal width 0.18‒0.20 mm at junction with trachea.</p><p><bold><italic>Caudal segment</italic></bold> (Figs <xref ref-type="fig" rid="F23">104</xref>, <xref ref-type="fig" rid="F23">105</xref>). Dorsal (D1 and D2) tubercles and sensilla weakly developed; D1 distinctly anterior to D2. Intermediate tubercles I1 and I2 more strongly developed, but associated sensilla moderately developed; I1 distinctly anterior to I2. L1, V1, and V2 tubercles and associated sensilla weakly developed. Anal lobe entire and protuberant.</p><p><bold><italic>Posterior spiracle</italic></bold> (Figs <xref ref-type="fig" rid="F23">104</xref>, <xref ref-type="fig" rid="F24">106–108</xref>). Located above horizontal midline. Posterior spiracle openings with thick rimae and numerous trabeculae; 122–145 µm long; 40‒48 µm wide; ratio length/width 2.8‒3.4. Ecdysial scar apparent. Felt chamber oval, 271‒305 µm in diameter at junction with trachea. Spiracular process SP-I comprising 5‒11 trunks and 9‒20 tips; ratio tips/trunks 1.4‒ 2.5; basal width 8‒11 µm; ratio basal width/length of spiracular opening 0.06‒0.08. SP-II comprising 4‒9 trunks and 11‒19 tips. SP-III comprising 4‒8 trunks and 7‒16 tips. SP-IV comprising 7‒10 trunks and 14‒21 tips; ratio tips/trunks 1.55‒2.6; basal width 9‒12 µm; ratio basal width/length of spiracular opening 0.07‒0.09.</p><fig id="F23" position="float" orientation="portrait"><object-id xmlns:xlink="http://www.w3.org/1999/xlink" content-type="doi" xlink:type="simple">10.3897/zookeys.1127.84628.figures100-105</object-id><object-id xmlns:xlink="http://www.w3.org/1999/xlink" content-type="arpha" xlink:type="simple">1AEA3CDD-0EAF-5430-B85C-9DDE8287E3CA</object-id><label>Figures 100–105.</label><caption><p>Optical photomicrographs and scanning electron photomicrographs of third instar of <tp:taxon-name><tp:taxon-name-part taxon-name-part-type="genus" reg="Anastrepha">Anastrepha</tp:taxon-name-part><tp:taxon-name-part taxon-name-part-type="authority">sp.</tp:taxon-name-part><tp:taxon-name-part taxon-name-part-type="uncertainty-rank">nr.</tp:taxon-name-part><tp:taxon-name-part taxon-name-part-type="species" reg="protuberans">protuberans</tp:taxon-name-part></tp:taxon-name><bold>100</bold> cephaloskeleton, lateral view <bold>101</bold> cephaloskeleton, dorsal view <bold>102</bold> prothoracic spiracle, lateral view <bold>103</bold> prothoracic spiracle, dorsolateral view <bold>104</bold> caudal segment <bold>105</bold> anal lobe. Scale bars: 100 μm (<bold>102, 103, 105</bold>); 200 μm (<bold>100</bold>); 500 μm (<bold>101, 104</bold>).</p></caption><graphic xmlns:xlink="http://www.w3.org/1999/xlink" xlink:href="zookeys-1127-155_article-84628__-g023.jpg" position="float" orientation="portrait" xlink:type="simple" id="oo_765459.jpg"><uri content-type="original_file" xlink:type="simple">https://binary.pensoft.net/fig/765459</uri></graphic></fig><fig id="F24" position="float" orientation="portrait"><object-id xmlns:xlink="http://www.w3.org/1999/xlink" content-type="doi" xlink:type="simple">10.3897/zookeys.1127.84628.figures106-108</object-id><object-id xmlns:xlink="http://www.w3.org/1999/xlink" content-type="arpha" xlink:type="simple">FFA5158A-7E68-56CD-8F08-8D64A0EEC976</object-id><label>Figures 106–108.</label><caption><p>Scanning electron photomicrograph and optical photomicrographs of posterior spiracles of third instar of <tp:taxon-name><tp:taxon-name-part taxon-name-part-type="genus" reg="Anastrepha">Anastrepha</tp:taxon-name-part><tp:taxon-name-part taxon-name-part-type="authority">sp.</tp:taxon-name-part><tp:taxon-name-part taxon-name-part-type="uncertainty-rank">nr.</tp:taxon-name-part><tp:taxon-name-part taxon-name-part-type="species" reg="protuberans">protuberans</tp:taxon-name-part></tp:taxon-name>. Scale bars: 100 μm.</p></caption><graphic xmlns:xlink="http://www.w3.org/1999/xlink" xlink:href="zookeys-1127-155_article-84628__-g024.jpg" position="float" orientation="portrait" xlink:type="simple" id="oo_765460.jpg"><uri content-type="original_file" xlink:type="simple">https://binary.pensoft.net/fig/765460</uri></graphic></fig></tp:treatment-sec><tp:treatment-sec sec-type="distribution" id="SECID0EAYAK"><title>Distribution.</title><p><tp:taxon-name><tp:taxon-name-part taxon-name-part-type="genus" reg="Anastrepha">Anastrepha</tp:taxon-name-part></tp:taxon-name> sp. near <tp:taxon-name><tp:taxon-name-part taxon-name-part-type="genus" reg="Anastrepha"/><tp:taxon-name-part taxon-name-part-type="species" reg="protuberans">protuberans</tp:taxon-name-part></tp:taxon-name> is known only from Ecuador and Peru.</p></tp:treatment-sec><tp:treatment-sec sec-type="biology" id="SECID0EVYAK"><title>Biology.</title><p>We collected larvae of this species from fruit of <italic><tp:taxon-name><tp:taxon-name-part taxon-name-part-type="genus" reg="Sterculia">Sterculia</tp:taxon-name-part><tp:taxon-name-part taxon-name-part-type="species" reg="frondosa">frondosa</tp:taxon-name-part></tp:taxon-name></italic>, the first host plant record. The larvae feed only on the seeds of the fruit.</p></tp:treatment-sec><tp:treatment-sec sec-type="Molecular identification" id="SECID0EGZAK"><title>Molecular identification.</title><p><abbrev xmlns:xlink="http://www.w3.org/1999/xlink" xlink:title="Cytochrome oxidase c subunit I" id="ABBRID0EMZAK" xlink:type="simple">COI</abbrev> barcodes were generated from five larvae from Ecuador and two adults from Peru and submitted to GenBank (<ext-link xmlns:xlink="http://www.w3.org/1999/xlink" ext-link-type="gen" xlink:href="MT672163" xlink:type="simple">MT672163</ext-link>–<ext-link xmlns:xlink="http://www.w3.org/1999/xlink" ext-link-type="gen" xlink:href="MT672165" xlink:type="simple">MT672165</ext-link>, <ext-link xmlns:xlink="http://www.w3.org/1999/xlink" ext-link-type="gen" xlink:href="MT763909" xlink:type="simple">MT763909</ext-link>–<ext-link xmlns:xlink="http://www.w3.org/1999/xlink" ext-link-type="gen" xlink:href="MT763911" xlink:type="simple">MT763911</ext-link>, <ext-link xmlns:xlink="http://www.w3.org/1999/xlink" ext-link-type="gen" xlink:href="MT763914" xlink:type="simple">MT763914</ext-link>). The identity of the described larvae is only based on these data. K2P distances between <tp:taxon-name><tp:taxon-name-part taxon-name-part-type="genus" reg="Anastrepha">Anastrepha</tp:taxon-name-part><tp:taxon-name-part taxon-name-part-type="authority">sp.</tp:taxon-name-part><tp:taxon-name-part taxon-name-part-type="uncertainty-rank">nr.</tp:taxon-name-part><tp:taxon-name-part taxon-name-part-type="species" reg="protuberans">protuberans</tp:taxon-name-part></tp:taxon-name> larvae and the adult sequences ranged from 0.0–1.2%. BLAST searches yielded no close matches to sequences from other <italic><tp:taxon-name><tp:taxon-name-part taxon-name-part-type="genus" reg="Anastrepha">Anastrepha</tp:taxon-name-part></tp:taxon-name></italic> species. The five larval barcodes returned consensus identifications of <tp:taxon-name><tp:taxon-name-part taxon-name-part-type="genus" reg="Anastrepha">Anastrepha</tp:taxon-name-part><tp:taxon-name-part taxon-name-part-type="authority">sp.</tp:taxon-name-part><tp:taxon-name-part taxon-name-part-type="uncertainty-rank">nr.</tp:taxon-name-part><tp:taxon-name-part taxon-name-part-type="species" reg="protuberans">protuberans</tp:taxon-name-part></tp:taxon-name> with either three or two votes (<xref ref-type="bibr" rid="B39">Moore et al. in press</xref>).</p></tp:treatment-sec><tp:treatment-sec><!--Section generated to contain objects referenced in tp:taxon-treatment.--><table-wrap id="T2" position="float" orientation="portrait"><label>Table 2.</label><caption><p>Diagnostic characters of the pseudocephalon of species within the <italic><tp:taxon-name><tp:taxon-name-part taxon-name-part-type="genus" reg="Anastrepha"/><tp:taxon-name-part taxon-name-part-type="species" reg="mucronota">mucronota</tp:taxon-name-part></tp:taxon-name></italic> group.</p></caption><table id="TID0E2ODI" rules="all"><tbody><tr><th rowspan="2" colspan="1">Species</th><th rowspan="2" colspan="1">Location of preroal organ</th><th rowspan="2" colspan="1">Shape of preoral lobe</th><th rowspan="1" colspan="2">Oral ridges</th><th rowspan="1" colspan="2">Accessory plates</th><th rowspan="1" colspan="2">Mouthhook</th><th rowspan="2" colspan="1">No. of comb-like processes</th></tr><tr><th rowspan="1" colspan="1">Number</th><th rowspan="1" colspan="1">Posterior margins</th><th rowspan="1" colspan="1">Number</th><th rowspan="1" colspan="1">Posterior margins</th><th rowspan="1" colspan="1">Ventral surface</th><th rowspan="1" colspan="1">Length b (mm)</th></tr><tr><td rowspan="1" colspan="1">
                      <italic>
                        <tp:taxon-name><tp:taxon-name-part taxon-name-part-type="genus" reg="Anastrepha">A.</tp:taxon-name-part><tp:taxon-name-part taxon-name-part-type="species" reg="aphelocentema">aphelocentema</tp:taxon-name-part></tp:taxon-name>
                      </italic>
                    </td><td rowspan="1" colspan="1">Lateral to MH</td><td rowspan="1" colspan="1">Long, narrow, with 3–4 petal-like lobes adjacent to preoral organ</td><td rowspan="1" colspan="1">12‒14</td><td rowspan="1" colspan="1">Finely serrate or entire</td><td rowspan="1" colspan="1">15‒17; mostly in one series</td><td rowspan="1" colspan="1">Finely serrate or entire</td><td rowspan="1" colspan="1">Concave, Rough</td><td rowspan="1" colspan="1">0.22</td><td rowspan="1" colspan="1">Absent</td></tr><tr><td rowspan="1" colspan="1">
                      <italic>
                        <tp:taxon-name><tp:taxon-name-part taxon-name-part-type="genus" reg="Anastrepha">A.</tp:taxon-name-part><tp:taxon-name-part taxon-name-part-type="species" reg="caballeroi">caballeroi</tp:taxon-name-part></tp:taxon-name>
                      </italic>
                    </td><td rowspan="1" colspan="1">Anterolateral to MH</td><td rowspan="1" colspan="1">Long, narrow, split apically, extending posterior to preoral organ</td><td rowspan="1" colspan="1">14‒15</td><td rowspan="1" colspan="1">Entire or undulant</td><td rowspan="1" colspan="1">27‒36, covering a much larger area than oral ridges</td><td rowspan="1" colspan="1">Dentate</td><td rowspan="1" colspan="1">Concave, eroded</td><td rowspan="1" colspan="1">0.21–0.23</td><td rowspan="1" colspan="1">Absent</td></tr><tr><td rowspan="1" colspan="1">
                      <italic>
                        <tp:taxon-name><tp:taxon-name-part taxon-name-part-type="genus" reg="Anastrepha">A.</tp:taxon-name-part><tp:taxon-name-part taxon-name-part-type="species" reg="crebra">crebra</tp:taxon-name-part></tp:taxon-name>
                      </italic>
                    </td><td rowspan="1" colspan="1">Anterolateral to MH</td><td rowspan="1" colspan="1">Long, broad, extending posterior to preoral organ</td><td rowspan="1" colspan="1">13‒15</td><td rowspan="1" colspan="1">Fringed</td><td rowspan="1" colspan="1">Present; apparently in one series</td><td rowspan="1" colspan="1">Fringed</td><td rowspan="1" colspan="1">Concave, medial carina, smooth</td><td rowspan="1" colspan="1">0.16–0.17</td><td rowspan="1" colspan="1">Absent</td></tr><tr><td rowspan="1" colspan="1">
                      <italic>
                        <tp:taxon-name><tp:taxon-name-part taxon-name-part-type="genus" reg="Anastrepha">A.</tp:taxon-name-part><tp:taxon-name-part taxon-name-part-type="species" reg="haplacantha">haplacantha</tp:taxon-name-part></tp:taxon-name>
                      </italic>
                    </td><td rowspan="1" colspan="1">Lateral to MH</td><td rowspan="1" colspan="1">Long, narrow, with 3–5 single or bifid secondary lobes adjacent to preoral organ</td><td rowspan="1" colspan="1">19‒20</td><td rowspan="1" colspan="1">Dentate with long moderately spaced projections</td><td rowspan="1" colspan="1">Numerous plates</td><td rowspan="1" colspan="1">Fringed</td><td rowspan="1" colspan="1">Concave, apparently smooth</td><td rowspan="1" colspan="1">0.21–0.22</td><td rowspan="1" colspan="1">Absent</td></tr><tr><td rowspan="1" colspan="1">
                      <italic>
                        <tp:taxon-name><tp:taxon-name-part taxon-name-part-type="genus" reg="Anastrepha">A.</tp:taxon-name-part><tp:taxon-name-part taxon-name-part-type="species" reg="korytkowskii">korytkowskii</tp:taxon-name-part></tp:taxon-name>
                      </italic>
                    </td><td rowspan="1" colspan="1">Anterior to MH</td><td rowspan="1" colspan="1">Short, irregular-rounded lobe, smaller than preoral organ</td><td rowspan="1" colspan="1">12‒14</td><td rowspan="1" colspan="1">Irregularly dentate and entire</td><td rowspan="1" colspan="1">14‒20; plates in one series</td><td rowspan="1" colspan="1">Fringed</td><td rowspan="1" colspan="1">Concave, eroded</td><td rowspan="1" colspan="1">0.10‒0.13</td><td rowspan="1" colspan="1">3–5</td></tr><tr><td rowspan="1" colspan="1">
                      <italic>
                        <tp:taxon-name><tp:taxon-name-part taxon-name-part-type="genus" reg="Anastrepha">A.</tp:taxon-name-part><tp:taxon-name-part taxon-name-part-type="species" reg="mucronota">mucronota</tp:taxon-name-part></tp:taxon-name>
                      </italic>
                    </td><td rowspan="1" colspan="1">?</td><td rowspan="1" colspan="1">?</td><td rowspan="1" colspan="1">13‒15</td><td rowspan="1" colspan="1">?</td><td rowspan="1" colspan="1">?</td><td rowspan="1" colspan="1">?</td><td rowspan="1" colspan="1">?</td><td rowspan="1" colspan="1">?</td><td rowspan="1" colspan="1">?</td></tr><tr><td rowspan="1" colspan="1">
                      <italic>
                        <tp:taxon-name><tp:taxon-name-part taxon-name-part-type="genus" reg="Anastrepha">A.</tp:taxon-name-part><tp:taxon-name-part taxon-name-part-type="species" reg="nolazcoae">nolazcoae</tp:taxon-name-part></tp:taxon-name>
                      </italic>
                    </td><td rowspan="1" colspan="1">Anterior to MH</td><td rowspan="1" colspan="1">Short, narrow, extends to posterior middle of preoral organ</td><td rowspan="1" colspan="1">16‒19</td><td rowspan="1" colspan="1">Fringed, 3–4 posterior ridges entire</td><td rowspan="1" colspan="1">~ 36; medial and posterior plates in two series</td><td rowspan="1" colspan="1">Fringed</td><td rowspan="1" colspan="1">Concave, Smooth</td><td rowspan="1" colspan="1">0.12–0.15</td><td rowspan="1" colspan="1">6–8</td></tr><tr><td rowspan="1" colspan="1"><italic><tp:taxon-name><tp:taxon-name-part taxon-name-part-type="genus" reg="Anastrepha">Anastrepha</tp:taxon-name-part></tp:taxon-name></italic> sp. Peru-82</td><td rowspan="1" colspan="1">Anterior to MH</td><td rowspan="1" colspan="1">Short, broad, irregular shape, larger than preoral organ</td><td rowspan="1" colspan="1">22‒23</td><td rowspan="1" colspan="1">Densely fringed, posterior ridges dentate</td><td rowspan="1" colspan="1">Numerous plates, overlapping with oral ridges</td><td rowspan="1" colspan="1">Fringed</td><td rowspan="1" colspan="1">Concave, medial carina, smooth</td><td rowspan="1" colspan="1">0.18‒0.20</td><td rowspan="1" colspan="1">Absent</td></tr><tr><td rowspan="1" colspan="1"><tp:taxon-name><tp:taxon-name-part taxon-name-part-type="genus" reg="Anastrepha">Anastrepha</tp:taxon-name-part></tp:taxon-name> sp. <tp:taxon-name><tp:taxon-name-part taxon-name-part-type="genus" reg="Anastrepha"/><tp:taxon-name-part taxon-name-part-type="uncertainty-rank">nr.</tp:taxon-name-part><tp:taxon-name-part taxon-name-part-type="species" reg="protuberans">protuberans</tp:taxon-name-part></tp:taxon-name></td><td rowspan="1" colspan="1">Lateral to MH</td><td rowspan="1" colspan="1">Long, narrow</td><td rowspan="1" colspan="1">18‒23</td><td rowspan="1" colspan="1">Fringed</td><td rowspan="1" colspan="1">Present; apparently in one series</td><td rowspan="1" colspan="1">Fringed</td><td rowspan="1" colspan="1">Concave, smooth</td><td rowspan="1" colspan="1">0.24‒0.25</td><td rowspan="1" colspan="1">Absent</td></tr><tr><td rowspan="1" colspan="1"><italic><tp:taxon-name><tp:taxon-name-part taxon-name-part-type="genus" reg="Anastrepha">Anastrepha</tp:taxon-name-part></tp:taxon-name></italic> sp. Sur-16</td><td rowspan="1" colspan="1">Anterior to MH</td><td rowspan="1" colspan="1">Short-elongate, narrow, extends partially posterior to preoral organ</td><td rowspan="1" colspan="1">13‒16</td><td rowspan="1" colspan="1">Dentate with long closely spaced projections, 2–3 posterior ridges entire</td><td rowspan="1" colspan="1">Numerous plates; plates in two or more series</td><td rowspan="1" colspan="1">Fringed</td><td rowspan="1" colspan="1">Concave, eroded</td><td rowspan="1" colspan="1">0.16‒0.17</td><td rowspan="1" colspan="1">7–9</td></tr></tbody></table><table-wrap-foot><fn><p>(?) Unknown data from previous studies.</p></fn></table-wrap-foot></table-wrap><table-wrap id="T3" position="float" orientation="portrait"><label>Table 3.</label><caption><p>Diagnostic characters of the thoracic and abdominal segments of species within the <italic><tp:taxon-name><tp:taxon-name-part taxon-name-part-type="genus" reg="Anastrepha"/><tp:taxon-name-part taxon-name-part-type="species" reg="mucronota">mucronota</tp:taxon-name-part></tp:taxon-name></italic> group.</p></caption><table id="TID0EYAAK" rules="all"><tbody><tr><th rowspan="3" colspan="1">Species</th><th rowspan="1" colspan="2">Prothoracic spiracle</th><th rowspan="1" colspan="2">Dorsal spinule pattern</th></tr><tr><th rowspan="2" colspan="1">No. of tubules</th><th rowspan="2" colspan="1">Apical width (mm)</th><th rowspan="1" colspan="1">Thoracic segment</th><th rowspan="1" colspan="1">Abdominal segment</th></tr><tr><th rowspan="1" colspan="1">No. of rows</th><th rowspan="1" colspan="1">No. of rows</th></tr><tr><td rowspan="1" colspan="1">
                      <italic>
                        <tp:taxon-name><tp:taxon-name-part taxon-name-part-type="genus" reg="Anastrepha">A.</tp:taxon-name-part><tp:taxon-name-part taxon-name-part-type="species" reg="aphelocentema">aphelocentema</tp:taxon-name-part></tp:taxon-name>
                      </italic>
                    </td><td rowspan="1" colspan="1">24‒27</td><td rowspan="1" colspan="1">0.35–0.36</td><td rowspan="1" colspan="1">T1 5‒7; T2 4‒5; T3 absent</td><td rowspan="1" colspan="1">Absent on A1‒A8</td></tr><tr><td rowspan="1" colspan="1">
                      <italic>
                        <tp:taxon-name><tp:taxon-name-part taxon-name-part-type="genus" reg="Anastrepha">A.</tp:taxon-name-part><tp:taxon-name-part taxon-name-part-type="species" reg="caballeroi">caballeroi</tp:taxon-name-part></tp:taxon-name>
                      </italic>
                    </td><td rowspan="1" colspan="1">17‒21</td><td rowspan="1" colspan="1">0.28–0.33</td><td rowspan="1" colspan="1">T1 3; T2 3; T3 absent</td><td rowspan="1" colspan="1">Absent on A1‒A8</td></tr><tr><td rowspan="1" colspan="1">
                      <italic>
                        <tp:taxon-name><tp:taxon-name-part taxon-name-part-type="genus" reg="Anastrepha">A.</tp:taxon-name-part><tp:taxon-name-part taxon-name-part-type="species" reg="crebra">crebra</tp:taxon-name-part></tp:taxon-name>
                      </italic>
                    </td><td rowspan="1" colspan="1">16‒21</td><td rowspan="1" colspan="1">0.22–0.24</td><td rowspan="1" colspan="1">T1 9‒11; T2 3‒5; T3 1‒2</td><td rowspan="1" colspan="1">Absent on A1‒A8</td></tr><tr><td rowspan="1" colspan="1">
                      <italic>
                        <tp:taxon-name><tp:taxon-name-part taxon-name-part-type="genus" reg="Anastrepha">A.</tp:taxon-name-part><tp:taxon-name-part taxon-name-part-type="species" reg="haplacantha">haplacantha</tp:taxon-name-part></tp:taxon-name>
                      </italic>
                    </td><td rowspan="1" colspan="1">20‒24</td><td rowspan="1" colspan="1">0.32–0.35</td><td rowspan="1" colspan="1">T1 5‒7; T2 3‒4; T3 1</td><td rowspan="1" colspan="1">Absent on A1‒A8</td></tr><tr><td rowspan="1" colspan="1">
                      <italic>
                        <tp:taxon-name><tp:taxon-name-part taxon-name-part-type="genus" reg="Anastrepha">A.</tp:taxon-name-part><tp:taxon-name-part taxon-name-part-type="species" reg="korytkowskii">korytkowskii</tp:taxon-name-part></tp:taxon-name>
                      </italic>
                    </td><td rowspan="1" colspan="1">12‒18</td><td rowspan="1" colspan="1">0.19–0.24</td><td rowspan="1" colspan="1">T1 6‒7; T2 2‒5; T3 absent</td><td rowspan="1" colspan="1">Absent on A1‒A8</td></tr><tr><td rowspan="1" colspan="1">
                      <italic>
                        <tp:taxon-name><tp:taxon-name-part taxon-name-part-type="genus" reg="Anastrepha">A.</tp:taxon-name-part><tp:taxon-name-part taxon-name-part-type="species" reg="mucronota">mucronota</tp:taxon-name-part></tp:taxon-name>
                      </italic>
                    </td><td rowspan="1" colspan="1">20‒22</td><td rowspan="1" colspan="1">?</td><td rowspan="1" colspan="1">Present on T2‒T3 with minute spinules</td><td rowspan="1" colspan="1">?</td></tr><tr><td rowspan="1" colspan="1">
                      <italic>
                        <tp:taxon-name><tp:taxon-name-part taxon-name-part-type="genus" reg="Anastrepha">A.</tp:taxon-name-part><tp:taxon-name-part taxon-name-part-type="species" reg="nolazcoae">nolazcoae</tp:taxon-name-part></tp:taxon-name>
                      </italic>
                    </td><td rowspan="1" colspan="1">18‒21</td><td rowspan="1" colspan="1">0.26–0.34</td><td rowspan="1" colspan="1">T1 3‒5; T2 3‒5; T3 1‒2</td><td rowspan="1" colspan="1">Absent on A1‒A8</td></tr><tr><td rowspan="1" colspan="1"><italic><tp:taxon-name><tp:taxon-name-part taxon-name-part-type="genus" reg="Anastrepha">Anastrepha</tp:taxon-name-part></tp:taxon-name></italic> sp. Peru-82</td><td rowspan="1" colspan="1">23‒29</td><td rowspan="1" colspan="1">0.28–0.35</td><td rowspan="1" colspan="1">T1 2; T2 5‒6; T3 2‒3</td><td rowspan="1" colspan="1">A1 3; absent on A2–A8</td></tr><tr><td rowspan="1" colspan="1">
                      <tp:taxon-name><tp:taxon-name-part taxon-name-part-type="genus" reg="Anastrepha">Anastrepha</tp:taxon-name-part><tp:taxon-name-part taxon-name-part-type="authority">sp.</tp:taxon-name-part><tp:taxon-name-part taxon-name-part-type="uncertainty-rank">nr.</tp:taxon-name-part><tp:taxon-name-part taxon-name-part-type="species" reg="protuberans">protuberans</tp:taxon-name-part></tp:taxon-name>
                    </td><td rowspan="1" colspan="1">22–30</td><td rowspan="1" colspan="1">0.41–0.44</td><td rowspan="1" colspan="1">T1 3; T2 4‒5; T3 4</td><td rowspan="1" colspan="1">A1 2; absent on A2–A8</td></tr><tr><td rowspan="1" colspan="1"><italic><tp:taxon-name><tp:taxon-name-part taxon-name-part-type="genus" reg="Anastrepha">Anastrepha</tp:taxon-name-part></tp:taxon-name></italic> sp. Sur-16</td><td rowspan="1" colspan="1">12‒17</td><td rowspan="1" colspan="1">0.23–0.28</td><td rowspan="1" colspan="1">T1 5; T2 3; T3 absent</td><td rowspan="1" colspan="1">Absent on A1‒A8</td></tr></tbody></table><table-wrap-foot><fn><p>(?) Unknown data from previous studies.</p></fn></table-wrap-foot></table-wrap></tp:treatment-sec><ref-list><ref id="B39"><mixed-citation xmlns:xlink="http://www.w3.org/1999/xlink" xlink:type="simple"><person-group><name name-style="western"><surname>Moore</surname><given-names>MR</given-names></name><name name-style="western"><surname>Steck</surname><given-names>GJ</given-names></name><name name-style="western"><surname>Rodriguez</surname><given-names>EJ</given-names></name><name name-style="western"><surname>Norrbom</surname><given-names>AL</given-names></name><name name-style="western"><surname>Ruiz-Arce</surname><given-names>R</given-names></name><name name-style="western"><surname>Tood</surname><given-names>TN</given-names></name><name name-style="western"><surname>Roberts</surname><given-names>CG</given-names></name><name name-style="western"><surname>Troya</surname><given-names>H</given-names></name><name name-style="western"><surname>Vilatuña</surname><given-names>JE</given-names></name><name name-style="western"><surname>Donoso</surname><given-names>DA</given-names></name><name name-style="western"><surname>Wiegmann</surname><given-names>BM</given-names></name><name name-style="western"><surname>Cassel</surname><given-names>BK</given-names></name><name name-style="western"><surname>Soghigian</surname><given-names>J</given-names></name><name name-style="western"><surname>Xuan</surname><given-names>J</given-names></name><name name-style="western"><surname>Muller</surname><given-names>A</given-names></name><name name-style="western"><surname>Gangadin</surname><given-names>A</given-names></name><name name-style="western"><surname>Nolazco</surname><given-names>N</given-names></name><name name-style="western"><surname>Rodriguez Clavijo</surname><given-names>PA</given-names></name><name name-style="western"><surname>Arevalo Peñaranda</surname><given-names>E</given-names></name><name name-style="western"><surname>Srivastava</surname><given-names>P</given-names></name><name name-style="western"><surname>Drovetski</surname><given-names>SV</given-names></name><name name-style="western"><surname>Quisberth Ramos</surname><given-names>E</given-names></name><name name-style="western"><surname>Lagrava Sánchez</surname><given-names>JJ</given-names></name><name name-style="western"><surname>Colque</surname><given-names>F</given-names></name><name name-style="western"><surname>Savaris</surname><given-names>M</given-names></name><name name-style="western"><surname>Lampert</surname><given-names>S</given-names></name><name name-style="western"><surname>Martinez</surname><given-names>J</given-names></name><name name-style="western"><surname>Canal</surname><given-names>NA</given-names></name><name name-style="western"><surname>Keil</surname><given-names>C</given-names></name><name name-style="western"><surname>Padilla</surname><given-names>A</given-names></name><name name-style="western"><surname>Tigrero</surname><given-names>JO</given-names></name><name name-style="western"><surname>Rodriguez</surname><given-names>P</given-names></name><name name-style="western"><surname>Peñaloza Barria</surname><given-names>Y</given-names></name><name name-style="western"><surname>Gripenberg</surname><given-names>S</given-names></name><name name-style="western"><surname>Rivera</surname><given-names>M</given-names></name><name name-style="western"><surname>Branham</surname><given-names>M</given-names></name></person-group> (<year>in press</year>) A COI DNA barcode library for <italic><tp:taxon-name><tp:taxon-name-part taxon-name-part-type="genus">Anastrepha</tp:taxon-name-part></tp:taxon-name></italic> Schiner (<tp:taxon-name><tp:taxon-name-part taxon-name-part-type="order">Diptera</tp:taxon-name-part></tp:taxon-name>: <tp:taxon-name><tp:taxon-name-part taxon-name-part-type="family">Tephritidae</tp:taxon-name-part></tp:taxon-name>). PLoS ONE.</mixed-citation></ref></ref-list></tp:taxon-treatment>
